# Supplementary material for: Does lack of resources impair access to breast and cervical cancer screening in Japan?
Source: PLoS One. 2017 Jul 13;12(7):e0180819. doi: 10.1371/journal.pone.0180819 (PMC5509210; doi:10.1371/journal.pone.0180819)
Supplement: S1 Appendix — (XLSX) [file pone.0180819.s001.xlsx]

## Sheet: breast 
participation_rates_in_clinical_settings	No_of_mammography_units	No_of_mammography_units_x_urban	sending_invitation_letters	sendin_invitation_letters_x_urban	personal_visits_by_CHW	personal_visits_by_CHW_x_urban	free_screening	free_screening_x_urban	No_of_eligible_persons	Pct_of_those_aged_65-69	Pct_of_women_in_mass_surveys	Pct_of_full-time_employees	annual_income_per_NHI	Pct_of_persons_requiring_LTC	ordinary_balance_ratio	financial_capability_indicator	ordinance-designated_city	village
13.3482	0.0629559	0.0629559	0	0	0	0	0	0	214.89	20.9191	41.6582	37.8426	481.198	0.735781	99.8	0.7	1	0
23.7347	0.0717655	0.0717655	0	0	0	0	0	0	20.253	24.2828	4.08206	37.1326	424.902	0.806012	86.9	0.48	0	0
25.0645	0.068495	0.068495	0	0	0	0	0	0	9.691	34.9706	6.93348	40.0986	378.279	1.10964	98.1	0.48	0	0
16.6896	0.068975	0.068975	0	0	0	0	0	0	20.336	17.26	67.2775	38.699	412.988	0.817102	91.9	0.52	0	0
24.7724	0.0809405	0.0809405	0	0	0	0	0	0	6.919	26.2899	0	38.6118	423.015	0.71013	95.6	0.67	0	0
17.5603	0.0717478	0.0717478	0	0	0	0	0	0	22.921	26.9404	0	37.8905	423.775	0.979137	97.6	0.48	0	0
31.6	0.0457834	0.0457834	0	0	0	0	0	0	7.75	12.9032	29.6765	35.5618	564.988	0.736995	88.8	0.57	0	0
11.8877	0.0456663	0.0456663	0	0	0	0	0	0	13.291	29.0798	43.1533	34.8102	606.505	0.917278	92.8	0.48	0	0
11.851	0	0	0	0	0	0	0	0	0.886	27.088	87.8788	32.4093	416.609	1.36318	72.9	0.23	0	0
2.45767	0.0416641	0.0416641	0	0	0	0	0	0	10.986	28.0812	76.7507	35.3631	520.495	0.639664	92.2	0.4	0	0
3.94969	0.0501027	0.0501027	1	1	0	0	0	0	3.975	26.3145	69.1339	35.823	871.781	0.818783	96.8	0.4	0	0
4.8042	0.076799	0.076799	0	0	0	0	0	0	2.477	35.2443	86.6295	36.5301	343.102	0.914222	92.3	0.35	0	0
10.5506	0.101139	0.101139	0	0	0	0	0	0	18.852	14.9958	37.7697	35.5273	462.951	0.751945	89.4	0.79	0	0
1.69907	0.0503119	0.0503119	1	1	0	0	0	0	6.121	23.3295	74.0601	33.2406	655.5	0.795496	92.8	0.4	0	0
5.04242	0.0717257	0.0717257	0	0	0	0	0	0	4.125	19.5394	68.546	34.5176	453.32	0.827199	93.8	0.27	0	0
5.93733	0.215913	0.215913	0	0	0	0	0	0	1.819	12.8092	67.3203	38.4975	370.273	0.961323	85.9	0.28	0	0
11.0532	0.0470109	0.0470109	0	0	0	0	0	0	15.154	24.3368	45.9166	30.956	472.292	0.648328	91.1	0.54	0	0
5.6506	0	0	0	0	0	0	0	0	1.929	31.3116	69.1667	41.9002	299.732	0.936357	82.9	0.23	0	0
1.74816	0.0764468	0.0764468	0	0	0	0	0	0	3.661	16.7167	91.5254	43.0543	668.337	0.753311	91.9	0.33	0	0
3.06363	0.0845094	0.0845094	0	0	0	0	0	0	2.546	27.9262	83.8042	30.3977	579.949	0.727109	91.7	0.29	0	0
15.9032	0.0633955	0.0633955	0	0	0	0	0	0	2.314	18.2368	49.064	35.8834	525	0.752958	86.7	0.3	0	0
2.9695	0	0	0	0	0	0	0	0	1.246	32.9856	67.7273	37.6025	328.325	1.14859	95.4	0.22	0	0
7.79904	0.0643956	0.0643956	0	0	0	0	0	0	4.18	18.445	50.9317	36.8879	637.985	0.674683	89.2	0.32	0	0
12.489	0.0437963	0.0437963	0	0	0	0	0	0	9.048	21.0654	29.2778	34.1459	472.446	0.43891	90.2	0.8	0	0
11.7332	0.130458	0.130458	1	1	0	0	0	0	5.412	28.3814	29.7067	36.1265	411.281	0.764604	93.4	0.4	0	0
5.38583	0	0	0	0	0	0	0	0	3.175	23.8425	54.1026	42.6609	365.874	0.598738	86.7	0.34	0	0
0	0.0783392	0.0783392	0	0	0	0	0	0	2.767	32.8876	100	35.248	469.069	0.941993	84.4	0.26	0	0
5.50425	0.0779666	0.0779666	0	0	0	0	0	0	2.707	26.9302	100	30.5282	699.493	0.708909	93.8	0.35	0	0
10.8929	0.036622	0.036622	1	1	0	0	0	0	6.977	14.0031	21.9402	39.5622	425.795	0.576257	98.7	0.49	0	0
4.53814	0.0287365	0.0287365	0	0	0	0	0	0	9.321	15.4812	63.253	32.8609	502.755	0.561834	90.3	0.65	0	0
12.3834	0.051083	0.051083	0	0	0	0	0	0	4.288	31.0401	31.4573	37.9786	439.949	0.741971	90.8	0.42	0	0
12.3834	0.051083	0.051083	0	0	0	0	0	0	4.288	31.0401	31.4573	37.9786	439.949	0.741971	90.8	0.42	0	0
18.5063	0.0318817	0.0318817	0	0	0	0	0	0	7.592	26.5411	0	32.0504	477.563	0.714476	92.2	0.68	0	0
13.1052	0.0317955	0.0317955	0	0	0	0	0	0	7.043	21.5817	25.5587	31.5946	449.554	0.596833	88.8	0.56	0	0
19.6648	0.0771724	0.0771724	0	0	0	0	0	0	3.58	15.3631	41.8796	33.7238	429.468	0.866239	86.3	0.47	0	0
5.01658	0	0	0	0	0	0	0	0	2.412	24.3781	88.5852	25.454	549.934	0.682303	91.4	0.38	0	0
3.58306	0	0	0	0	0	0	0	0	0.614	20.0326	91.4692	18.8285	957.237	0.976801	79.4	0.19	0	1
5.13908	0	0	1	0	0	0	1	0	2.121	22.8194	57.6923	23.1173	334.041	1.09825	87.8	0.2	0	0
5.13908	0	0	1	0	0	0	1	0	2.121	22.8194	57.6923	23.1173	334.041	1.09825	87.8	0.2	0	0
0	0	0	1	0	0	0	0	0	0.492	19.7155	70.1613	25.649	350.075	1.0413	87.3	0.22	0	0
1.87735	0	0	0	0	0	0	0	0	0.799	23.4043	90.7801	24.7664	472.445	1.03647	81.5	0.28	0	0
8.11808	0	0	0	0	0	0	0	0	0.542	22.6937	58.7838	31.753	429.117	0.705965	90.7	0.22	0	0
18.8325	0	0	0	0	0	0	0	0	1.97	15.2284	31.8352	33.1726	435.749	0.762658	88.3	0.46	0	0
7.55337	0	0	1	0	0	0	0	0	0.609	20.8539	53.0303	25	624.256	0.833333	89.4	0.28	0	0
7.10608	0	0	1	0	0	0	0	0	1.942	17.6622	57.6792	35.4318	531.388	0.851064	92.3	0.3	0	0
7.10608	0	0	1	0	0	0	0	0	1.942	17.6622	57.6792	35.4318	531.388	0.851064	92.3	0.3	0	0
4.68657	0.101958	0	1	0	0	0	0	0	3.35	16.4179	73.021	36.2435	558.46	0.721821	87.5	0.28	0	0
7.75862	0	0	0	0	0	0	0	0	0.58	19.6552	0	28.742	658.278	0.849118	82.3	0.22	0	0
6.64366	0.207211	0	0	0	0	0	0	0	1.159	27.3512	80.2752	39.8754	412.005	1.32655	94.9	0.28	0	0
0	0	0	0	0	0	0	0	0	1.387	19.6828	77.4436	38.5347	358.171	1.10068	76.6	0.15	0	0
1.5674	0	0	0	0	0	0	0	0	0.957	19.3312	94.7826	27.9874	711.83	0.787057	72.2	0.18	0	0
1.94552	0	0	0	0	0	0	0	0	0.514	34.2413	100	32.868	394.639	0.781929	73.5	0.16	0	0
0.304878	0	0	1	0	0	0	0	0	0.656	20.8842	100	34.2857	434.754	0.746269	87.9	0.16	0	0
0	0	0	0	0	0	0	0	0	0.658	25.8359	77.6316	30.5215	560.927	0.744753	74	0.2	0	0
2.27882	0	0	1	0	1	0	0	0	1.492	23.7936	74.4245	29.2853	497.66	0.61237	89.6	0.16	0	0
0	0	0	1	0	0	0	0	0	0.693	23.2323	100	43.1111	514.951	1.1744	87.7	0.16	0	0
4.03789	0.124177	0	0	0	0	0	0	0	2.006	18.6939	74.9254	38.2412	456.007	0.977801	90.5	0.3	0	0
5.12484	0	0	0	0	0	0	0	0	3.044	19.4809	74.276	35.1152	442.228	1.04928	96.8	0.36	0	0
9.7561	0	0	0	0	0	0	0	0	0.738	10.5691	69.3628	25.25	761.36	0.486833	88.1	0.26	0	0
4.28462	0	0	1	0	0	0	0	0	1.307	21.0405	97.0588	24.732	556.853	0.689203	83.2	0.21	0	0
25.5148	0	0	0	0	0	0	0	0	1.117	17.547	88.8112	24.0364	898.94	0.821355	84.1	0.26	0	0
5.87379	0	0	0	0	0	0	0	0	2.06	24.3689	48.718	31.5078	582.014	0.635786	86.2	0.31	0	0
0.63857	0	0	1	0	0	0	0	0	0.783	18.9017	97.3333	26.7275	525.773	1.24459	84.8	0.18	0	0
2.8169	0	0	1	0	0	0	0	0	0.497	21.7304	89.1304	27.2189	711.566	0.425758	83.5	0.17	0	0
12.931	0	0	1	0	0	0	0	0	0.232	38.7931	65.8915	24.5614	749.494	0.297841	88.9	0.15	0	0
8.72641	0	0	1	0	0	0	0	0	0.424	20.283	77.8947	20.1581	639.289	0.729927	84.4	0.14	0	0
11.1853	0	0	1	0	0	0	0	0	0.599	19.6995	100	25.5758	799.984	1.05968	81	0.16	0	0
32.5856	0	0	0	0	0	0	0	0	0.847	21.4876	49.6711	28.9133	637.687	0.960995	84.7	0.3	0	0
0.600601	0	0	0	0	0	0	0	0	0.999	15.6156	96.6777	25.4592	669.932	0.617111	78.4	0.22	0	0
9.65092	0	0	1	0	0	0	0	0	0.487	12.731	74.7826	25.5319	480.999	1.26999	76.8	0.18	0	0
32.2971	0	0	1	0	0	0	0	0	0.579	23.8342	0	26.4993	716.14	1.05386	83.2	0.15	0	0
10.0559	0	0	0	0	0	0	0	0	1.074	14.3389	0	35.5789	442.194	0.5386	85.1	0.22	0	0
3.75587	0	0	0	0	0	0	0	0	2.13	17.4648	23.6559	26.5411	630.304	0.506852	84.4	0.29	0	0
0	0	0	1	0	0	0	0	0	1.132	16.3428	100	20.4066	898.894	0.682335	81	0.21	0	0
2.72109	0	0	1	0	0	0	0	0	0.294	19.0476	97.8022	29.8986	538.782	0.858034	83.4	0.14	0	0
2.07469	0	0	0	0	0	0	0	0	0.241	12.8631	91.6667	31.6177	484.31	0.348432	86.1	0.29	0	1
0.632111	0	0	1	0	0	0	1	0	0.791	22.1239	100	21.2329	611.242	0.569358	72	0.17	0	0
0	0	0	1	0	0	0	0	0	0.495	22.2222	100	23.1935	786.168	0.801833	84.1	0.15	0	0
4.266	0	0	0	0	0	0	0	0	0.797	21.33	90.4977	29.7092	684.861	0.925422	80.9	0.15	0	0
3.38819	0	0	0	0	0	0	0	0	1.033	18.6835	82.0717	31.5684	717.824	0.892857	68.8	0.16	0	0
0	0	0	0	0	0	0	0	0	0.162	16.0494	100	32.0988	750.065	0.466201	86.9	0.12	0	1
0	0	0	1	0	0	0	0	0	0.277	19.8556	97.037	32.312	567.804	0.722394	79.7	0.13	0	0
9.95261	0	0	0	0	0	0	0	0	0.633	21.485	79.5181	31.2806	549.875	0.819352	88.3	0.15	0	0
3.43699	0	0	0	0	0	0	0	0	0.611	18.9853	84.127	27.0026	596.814	0.703463	77.6	0.13	0	0
0.394737	0	0	0	0	0	0	0	0	0.76	21.3158	88.421	23.8678	682.734	0.552181	83.9	0.15	0	0
6.44678	0.465766	0	0	0	0	0	0	0	0.667	20.5397	83.4395	32.7742	530.991	0.578871	87.1	0.2	0	0
0	0	0	1	0	0	0	0	0	0.293	21.1604	100	28.1482	781.206	0.27972	81.3	0.11	0	1
0	0	0	0	0	0	0	0	0	0.195	30.7692	100	24.6313	669.092	0.517464	78.8	0.14	0	0
0.496689	0	0	0	0	0	0	0	0	0.604	15.2318	96.4602	28.4981	980.17	0.502513	79.9	0.16	0	0
1.17647	0	0	1	0	0	0	0	0	0.425	13.6471	100	26.25	1712.46	0.639488	87.1	0.19	0	1
0.982801	0	0	1	0	0	0	0	0	0.814	15.3563	96.124	32.5186	722.744	1.08953	86.1	0.18	0	0
0.25641	0	0	0	0	0	0	0	0	0.39	19.7436	100	39.0863	623.085	1.3766	76.4	0.11	0	0
1.4437	0.206954	0	0	0	0	0	0	0	1.039	16.5544	81.8182	35.1809	1017.36	0.863979	85.4	0.19	0	0
0.46729	0	0	0	0	0	0	0	0	0.428	12.8505	96.7391	28.2516	839.65	0.733272	79.2	0.18	0	0
0	0	0	0	0	0	0	0	0	0.614	16.7752	91.1504	20.9363	704.784	0.531561	73.2	0.13	0	0
0	0	0	1	0	0	0	0	0	0.479	20.8768	100	23.5821	750.149	0.73831	82.6	0.11	0	0
1.5873	0	0	1	0	1	0	0	0	0.315	18.0952	100	30.0287	554.891	0.932568	81.3	0.13	0	0
2.20733	0	0	0	0	0	0	0	0	2.537	28.4194	84.7589	32.6885	879.213	0.695423	84.6	0.37	0	0
5.37428	0	0	0	0	0	0	0	0	0.521	32.4376	100	31.5645	849.577	0.474415	85.8	0.19	0	0
1.07527	0	0	0	0	0	0	0	0	1.395	25.233	98.5488	28.0824	1755.27	0.858022	87.4	0.37	0	0
0	0	0	0	0	0	0	0	0	0.739	24.2219	100	25.1844	1202.69	0.454133	79.6	0.19	0	0
6.71141	0	0	1	0	1	0	0	0	0.596	27.0134	83.5556	21.5103	1082.85	0.827068	82.5	0.22	0	0
6.69501	0	0	0	0	0	0	0	0	0.941	15.7279	66.1654	22.3173	1080.23	0.548847	79.7	0.24	0	0
3.4375	0	0	1	0	0	0	0	0	0.64	18.75	78	34.4828	939.172	0.839832	77	0.15	0	0
1.55642	0	0	0	0	0	0	0	0	1.028	17.1206	90.0901	25.0901	1027.33	0.665266	82.4	0.23	0	0
6.40913	0.0861623	0	0	0	0	0	0	0	2.278	20.4565	92.0188	37.9518	535.93	0.636883	87.2	0.28	0	0
0	0	0	1	0	0	0	0	0	2.121	19.3305	100	28.4396	863.081	0.594262	82.9	0.21	0	0
6.34648	0	0	1	0	0	0	0	0	0.583	18.1818	76.4045	37.7668	583.942	0.377358	69.3	0.12	0	0
0	0	0	1	0	0	0	0	0	0.783	16.7305	100	30.9888	944.284	0.753651	76.2	0.2	0	0
0.476191	0	0	0	0	0	0	0	0	0.21	20.4762	100	34.9345	729.612	0.984252	89.5	0.09	0	1
1.84582	0	0	0	0	0	0	0	0	0.921	16.3952	88.172	43.1948	1062.1	0.856793	75.8	0.18	0	0
8.1147	0	0	0	0	0	0	0	0	1.639	17.0226	97.8947	20.3922	1230.09	0.783699	87.3	0.26	0	0
2.54237	0	0	0	0	0	0	0	0	0.944	18.3263	85.1852	31.413	545.962	1.03676	71.1	0.18	0	0
4.86618	0	0	0	0	0	0	0	0	0.411	26.0341	81.1881	32.6895	482.041	0.55905	86.8	0.22	0	0
3.68869	0	0	1	0	0	0	0	0	4.934	18.3421	52.3422	30.9047	437.48	0.909005	87.4	0.41	0	0
7.2904	0	0	0	0	0	0	0	0	0.823	18.8335	60.8696	20.4244	699.989	0.471496	85	0.57	0	0
15.5689	0	0	0	0	0	0	0	0	1.002	38.2236	60.6272	37.6694	456.396	0.852713	97.7	0.28	0	0
0	0	0	0	0	0	0	0	0	1.486	18.1023	100	24.1066	498.982	0.918512	86.6	0.48	0	0
3.42566	0	0	1	0	0	0	0	0	1.372	20.1895	86.907	26.5049	713.908	0.866337	90.8	0.24	0	0
0	0	0	0	0	0	0	0	0	1.221	17.7723	73.3333	25.5098	781.798	1.00948	90.5	0.28	0	0
0	0	0	0	0	0	0	0	0	1.221	17.7723	73.3333	25.5098	781.798	1.00948	90.5	0.28	0	0
0	0	0	0	0	0	0	0	0	0.609	16.5846	100	22.239	754.511	0.72124	86.9	0.18	0	0
0	0.136649	0	0	0	0	0	0	0	2.925	16.3761	100	32.788	553.033	1.00681	85.1	0.32	0	0
5.2381	0	0	1	0	0	0	0	0	0.42	19.0476	79.646	28.2169	543.526	0.839054	88.7	0.19	0	0
2.41477	0	0	0	0	0	0	0	0	0.704	19.8864	88.0597	16.8802	793.73	0.940808	90.4	0.17	0	0
15.0047	0.0420362	0	1	0	0	0	0	0	4.272	15.9176	36.0507	33.9282	761.341	0.897728	83	0.47	0	0
4.3673	0	0	1	0	0	0	0	0	0.893	18.589	86.4865	24.3513	1456.07	0.463116	85	0.24	0	0
8.34403	0	0	0	0	0	0	0	0	0.779	20.6675	57.3604	26.8314	1116.25	0.63593	79	0.24	0	0
4.34783	0	0	1	0	0	0	0	0	1.104	16.2138	79.7297	22.2724	1581.67	0.476191	73.7	0.26	0	0
5.35966	0	0	0	0	1	0	0	0	0.709	18.8999	75.6522	29.792	803.343	0.899281	80.2	0.28	0	0
6.80666	0	0	0	0	0	0	0	0	1.381	13.6133	80.2508	28.552	1045.59	0.922953	87.3	0.32	0	0
6.80666	0	0	0	0	0	0	0	0	1.381	13.6133	80.2508	28.552	1045.59	0.922953	87.3	0.32	0	0
0	0.099108	0	0	0	0	0	0	0	2.787	14.1012	100	27.5201	1092.68	0.67434	80.4	0.44	0	0
0	0	0	0	0	0	0	0	0	0.615	13.0081	57.5758	28.7047	1061.68	0.425532	75.2	0.3	0	1
4.19162	0	0	0	0	0	0	0	0	0.668	16.3174	80	22.0903	1568.63	0.466045	83	0.23	0	1
5.62852	0	0	0	0	0	0	0	0	1.066	18.2927	71.9457	27.1651	960.753	0.671141	89.2	0.22	0	0
5.25253	0	0	0	0	0	0	0	0	0.99	27.2727	71.6511	28.9958	756.754	1.08696	85	0.19	0	0
15.7127	0	0	0	0	0	0	0	0	2.743	15.8585	45.0932	32.1745	789.851	0.78626	86.1	0.34	0	0
7.10956	0	0	1	0	0	0	0	0	0.858	17.366	70.5069	28.3935	821.2	0.685105	88.4	0.24	0	0
7.10956	0	0	1	0	0	0	0	0	0.858	17.366	70.5069	28.3935	821.2	0.685105	88.4	0.24	0	0
7.10956	0	0	1	0	0	0	0	0	0.858	17.366	70.5069	28.3935	821.2	0.685105	88.4	0.24	0	0
7.10956	0	0	1	0	0	0	0	0	0.858	17.366	70.5069	28.3935	821.2	0.685105	88.4	0.24	0	0
11.5974	0	0	0	0	0	0	0	0	0.457	25.3829	65.6805	20.9418	1236.75	1.29505	83.4	0.2	0	0
10.6557	0	0	0	0	0	0	0	0	0.61	29.8361	67.1233	30.9143	892.76	0.801131	83.9	0.27	0	0
0	0	0	0	0	0	0	0	0	0.541	19.2237	100	28.8283	757.826	0.694802	82	0.2	0	0
2.51256	0	0	0	0	0	0	0	0	0.398	17.8392	84.466	28.8235	691.89	0.801165	77	0.16	0	0
16.22	0	0	1	0	0	0	0	0	0.709	25.67	48.2993	25.7002	1003.98	0.957592	83.6	0.17	0	0
9.6707	0	0	0	0	1	0	0	0	2.399	21.3005	0	35.7729	492.797	0.679334	88.5	0.46	0	0
25.5289	0	0	1	0	0	0	0	0	0.709	13.6812	51.6447	29.2512	785.754	1.07967	84.5	0.24	0	0
4.21206	0	0	0	0	0	0	0	0	1.377	14.9601	63.7306	18.8556	935.807	0.694444	86.2	0.19	0	0
20.3061	0	0	0	0	0	0	0	0	0.98	27.551	0	29.7117	1044.83	1.31387	85.1	0.21	0	0
1.35135	0	0	0	0	0	0	0	0	1.258	22.8935	100	33.6678	621.805	0.73903	88.4	0.24	0	0
20.614	0	0	0	0	0	0	1	0	0.456	22.3684	0	30.3393	833.597	0.645161	77.6	0.19	0	1
17.8527	0	0	0	0	0	0	0	0	0.801	33.0836	84.322	35.4954	489.29	1.04355	92.4	0.28	0	0
0.994406	0.123579	0	0	0	0	0	0	0	3.218	14.9161	85.4772	23.781	1368.14	0.500417	83.3	0.28	0	0
2.19396	0.162549	0	0	0	0	0	0	0	3.145	6.89984	92.6471	35.5032	778.569	0.585284	89.5	0.37	0	0
0.157978	0	0	0	0	0	0	0	0	0.633	27.6461	96.8153	27.3343	1128.48	0.654783	75.8	0.23	0	0
0	0	0	0	0	0	0	0	0	0.011	9.09091	100	24.9262	1063.28	0.438449	86.3	0.31	0	0
12.0371	0.141972	0.141972	0	0	0	0	0	0	29.459	15.2823	46.0174	41.6314	410.084	1.00029	89.9	0.56	0	0
13.1549	0.0911512	0.0911512	1	1	0	0	0	0	21.779	26.1628	51.7047	38.4931	368.519	1.1071	94.1	0.49	0	0
0	0.0477563	0.0477563	0	0	0	0	0	0	29.424	19.1748	100	43.5879	481.264	1.04715	89.8	0.69	0	0
5.81965	0.0505587	0.0505587	0	0	1	1	0	0	6.942	10.3284	64.9559	41.1478	357.525	1.19288	95.3	0.34	0	0
5.777	0.0918836	0.0918836	1	1	0	0	0	0	9.659	16.6166	77.9495	39.4663	395.646	0.972324	96	0.35	0	0
1.52378	0.0584641	0.0584641	1	1	0	0	0	0	7.022	26.7445	14.4652	37.8621	482.04	1.08672	91.5	0.43	0	0
5.83942	0.1402	0.1402	1	1	0	0	0	0	4.11	11.0462	86.5854	40.0622	706.065	0.762382	89.4	0.5	0	0
0.210055	0.0602791	0.0602791	1	1	0	0	0	0	7.141	27.5732	99.5724	36.5793	461.03	1.01362	98.6	0.4	0	0
3.12551	0.0505587	0.0505587	1	1	0	0	0	0	6.175	17.4089	87.8616	33.267	384.159	0.769527	90.7	0.25	0	0
7.13912	0	0	0	0	0	0	0	0	3.824	26.5167	85.0516	37.5124	328.564	1.37511	88.6	0.29	0	0
4.72973	0	0	0	0	0	0	0	0	1.332	16.8168	77.7262	32.7266	648.955	0.900901	81.3	0.26	0	0
0.802139	0	0	0	0	1	0	0	0	0.748	22.1925	88.8889	34.5794	346.868	1.66309	85.6	0.17	0	0
0	0	0	0	0	1	0	0	0	0.158	28.481	100	39.5652	550.319	0.936914	88.5	0.17	0	1
2.00573	0	0	0	0	1	0	0	0	1.396	20.1289	100	33.3074	499.859	0.86548	95.4	0.19	0	0
1.42603	0	0	1	0	0	0	0	0	1.683	18.5977	88.835	35.1351	336.237	1.06157	107.5	0.19	0	0
0	0	0	1	0	0	0	0	0	2.203	21.7431	100	35.4665	368.858	1.01906	94.5	0.16	0	0
0	0	0	0	0	1	0	0	0	0.092	11.9565	100	31.2849	349.152	0.806452	91.6	0.1	0	1
4.86486	0.116959	0	0	0	0	0	0	0	2.035	10.5651	80.3835	37.6515	362.48	1.28688	90.3	0.3	0	0
3.74574	0	0	1	0	0	0	0	0	1.762	18.0477	77.8802	34.4158	348.366	1.06118	81.7	0.25	0	0
5.46392	0	0	1	0	0	0	0	0	0.97	13.8144	77.3067	43.6269	358.562	0.921212	92.2	0.28	0	1
0	0	0	1	0	0	0	0	0	1.968	13.6687	100	29.0161	322.98	1.00825	90.1	0.27	0	0
0	0	0	0	0	1	0	0	0	1.71	14.8538	90.9814	29.2206	302.138	0.786501	100.5	0.25	0	0
5.30145	0	0	0	0	1	0	0	0	0.962	14.4491	88.3186	38.6342	460.018	0.8	91.8	0.21	0	0
0	0.126743	0	1	0	1	0	0	0	0.798	28.6967	99.4095	37.2893	473.178	0.862183	94.9	0.4	0	0
1.64661	0.107435	0	1	0	1	0	0	0	3.158	19.4427	95	39.7231	482.017	0.824114	94.2	0.28	0	0
3.21199	0	0	0	0	1	0	0	0	1.868	16.3812	89.0244	35.5679	533.122	1.04563	83.9	0.34	0	0
0	0	0	1	0	0	0	0	0	0.736	19.2935	100	25	484	1.03093	93.5	0.24	0	0
24.8764	0	0	1	0	0	0	0	0	2.428	26.8946	50	35.7093	522.849	0.986296	91.9	0.31	0	0
0	0	0	1	0	0	0	0	0	0.992	26.8145	100	40.8063	677.402	1.08119	83.3	1.71	0	1
8.29187	0.0774713	0	0	0	1	0	0	0	2.412	23.5904	77.0886	38.4601	540.099	1.01071	88.1	0.47	0	0
0	0	0	0	0	1	0	0	0	0.329	15.5015	96.6942	35.6768	563.274	0.900901	96.6	0.25	0	0
0	0	0	0	0	1	0	0	0	1.381	13.9754	100	26.8085	462.524	0.946101	81.5	1.15	0	1
0	0	0	1	0	0	0	0	0	0.304	27.6316	100	34.2169	382.233	1.41066	88.2	0.11	0	1
0	0	0	0	0	1	0	0	0	0.407	18.6732	100	44.1861	348.26	0.613027	87.6	0.11	0	1
0	0.158078	0	1	0	0	0	0	0	1.297	17.3477	100	34.375	392.996	1.30881	92.6	0.26	0	0
9.34426	0.293341	0	0	0	0	0	0	0	1.83	11.5301	58.75	39.3904	441.547	1.1683	88.5	0.29	0	0
0	0	0	0	0	1	0	0	0	0.767	22.8162	100	31.0455	454.52	1.16557	91.6	0.21	0	0
13.9893	0.181901	0	0	0	1	0	0	0	2.988	15.9304	52.6859	33.7671	385.035	1.14164	86.8	0.29	0	0
13.9893	0.181901	0	0	0	1	0	0	0	2.988	15.9304	52.6859	33.7671	385.035	1.14164	86.8	0.29	0	0
13.9893	0.181901	0	0	0	1	0	0	0	2.988	15.9304	52.6859	33.7671	385.035	1.14164	86.8	0.29	0	0
0	0	0	0	0	1	0	0	0	1.886	13.6267	100	35.6942	538.218	0.667211	91.1	0.36	0	0
0	0	0	1	0	0	0	0	0	0.598	21.0702	83.5294	21.9086	407.809	0.910273	86.4	0.14	0	1
16.6277	0.117203	0.117203	1	1	0	0	0	0	41.082	18.8355	4.80238	42.0496	517.026	0.893818	95.9	0.72	0	0
0	0.0466461	0.0466461	1	1	0	0	0	0	7.341	19.1936	100	43.2846	438.351	0.895286	88.8	0.43	0	0
0	0.0742501	0.0742501	1	1	0	0	0	0	19.892	10.7179	100	41.4639	407.73	0.959373	88	0.47	0	0
6.76888	0.0421097	0.0421097	1	1	0	0	0	0	9.588	17.8557	80.0564	42.7054	423.886	0.688287	82.9	0.71	0	0
0	0.0629763	0.0629763	0	0	1	1	0	0	5.156	20.0155	99.9214	39.2456	354.954	0.870526	83.4	0.28	0	0
0	0.0455948	0.0455948	1	1	0	0	0	0	22.68	17.0282	100	38.4993	439.454	0.779457	91.6	0.43	0	0
4.93883	0	0	1	0	0	0	0	0	2.207	21.3412	95.5705	35.5686	480.339	0.996016	82.3	0.42	0	0
8.09952	0.0368596	0	1	0	0	0	0	0	12.902	8.25453	75.6128	38.7287	483.551	0.719573	85.9	0.61	0	1
2.89398	0	0	0	0	0	0	0	0	3.49	27.4212	93.0508	36.5746	413.11	0.721393	83.4	0.43	0	0
0.552307	0	0	1	0	0	0	0	0	3.078	12.0858	96.7647	39.0327	516.088	0.802752	81.9	0.62	0	0
17.2012	0.268601	0	1	0	0	0	0	0	1.029	25.5588	67.3367	35.2387	359.927	0.91257	88.4	0.16	0	0
3.84294	0.121847	0	1	0	0	0	0	0	1.197	19.2147	90.6667	36.7903	392.561	0.857538	78.7	0.57	0	0
0	0	0	1	0	0	0	0	0	0.858	20.1632	100	45.0206	387.665	1.04371	82.5	0.18	0	0
0	0.0991179	0	1	0	0	0	0	0	1.598	19.0238	100	35.7697	429.855	1.11486	78.1	0.28	0	0
0	0.171527	0	1	0	0	0	0	0	1.61	21.9876	100	30.3606	358.857	1.51568	82.6	0.15	0	0
0	0	0	1	0	0	0	0	0	0.633	18.3254	100	35.0487	445.321	0.875837	83.8	0.14	0	1
22.5023	0.0805238	0.0805238	0	0	0	0	0	0	129.56	15.2601	0	41.1163	583.152	0.62899	97.4	0.86	1	0
11.9056	0.0702815	0.0702815	0	0	0	0	0	0	34.11	26.9423	12.5768	41.4226	444.671	0.845113	90.1	0.67	0	0
14.4353	0.123713	0.123713	0	0	0	0	0	0	7.163	32.3747	50.0237	42.2027	398.768	0.788753	91.5	0.49	0	0
0	0.0940238	0.0940238	1	1	1	1	0	0	11.277	31.8702	100	43.1433	415.591	0.918529	88	0.38	0	0
11.6252	0.0701672	0.0701672	1	1	0	0	0	0	7.716	36.3919	48.3532	42.7593	404.204	0.881504	93.5	0.46	0	0
3.24003	0.0570028	0.0570028	0	0	0	0	0	0	4.537	28.1243	73.5343	35.4636	376.696	1.14319	90.2	0.44	0	0
0	0	0	0	0	1	1	0	0	5.575	33.2735	100	42.579	370.985	0.753954	92.1	0.35	0	0
0	0.0529241	0.0529241	0	0	1	1	0	0	3.147	36.8605	100	40.9109	402.912	1.00358	91.5	0.34	0	0
13.8832	0.054606	0.054606	0	0	1	1	0	0	2.91	31.7869	61.0132	42.4462	346.406	1.00722	92.5	0.36	0	0
11.2345	0.15124	0.15124	0	0	1	1	0	0	1.531	36.5121	91.8632	45.3948	378.631	1.0443	86	0.28	0	0
0	0	0	0	0	1	0	0	0	0.883	25.0283	100	37.415	326.615	1.39994	99.9	0.4	0	0
0.250627	0	0	0	0	1	0	0	0	0.399	31.8296	100	41.6667	393.969	0.756014	81.9	0.13	0	1
11.4695	0	0	0	0	1	0	0	0	0.279	24.7312	67.6349	36.7105	587.863	1.23579	81.7	0.14	0	0
10.9928	0	0	0	0	1	0	0	0	2.629	20.7684	61.6188	41.6462	404.495	0.898742	89.1	0.28	0	0
0	0	0	0	0	1	0	0	0	0.953	22.8751	100	35.9525	438.332	1.05927	85.6	0.19	0	0
2.46453	0	0	0	0	1	0	0	0	1.339	28.0807	92.7959	45.7711	815.409	1.39625	88.3	0.28	0	0
2.57985	0.275482	0	0	0	1	0	0	0	0.814	32.801	77.933	42.4221	380.497	1.03896	87	0.31	0	0
1.88235	0	0	0	0	1	0	0	0	0.425	19.7647	95.339	9.8778	2107.2	0.465425	76.7	0.39	0	1
0	0	0	0	0	1	0	0	0	3.344	14.5335	100	46.4887	390.584	0.829384	86.9	0.26	0	0
1.42096	0	0	0	0	1	0	0	0	0.563	14.5648	91.5152	46.1667	454.122	0.709723	89.9	0.12	0	1
7.34776	0.107228	0.107228	0	0	0	0	0	0	22.415	26.8392	68.687	44.7183	583.294	0.582872	88.9	0.78	0	0
6.05973	0.0888297	0.0888297	1	1	1	1	0	0	10.38	19.605	72.5951	50.5088	461.084	0.813912	95.9	0.6	0	0
8.04649	0.0413982	0.0413982	1	1	0	0	0	0	22.457	16.6273	62.2485	47.9659	495.659	1.00333	93.4	0.45	0	0
13.8983	0.0843754	0.0843754	1	1	0	0	0	0	9.699	22.6518	77.1536	44.1684	480.106	0.849753	92.7	0.51	0	0
1.37833	0.097833	0.097833	1	1	0	0	0	0	4.208	21.3878	96.2394	46.8138	499.751	0.887262	95.1	0.49	0	0
11.0495	0.136061	0.136061	1	1	0	0	0	0	5.593	17.1643	83.892	48.9272	526.257	0.640658	96.8	0.54	0	0
11.2532	0.0559065	0.0559065	1	1	0	0	0	0	3.91	21.202	65.1951	43.3477	455.647	0.925756	90.1	0.5	0	0
9.61196	0	0	1	1	0	0	0	0	2.809	21.2531	88.8352	44.2355	447.986	0.839597	92.4	0.37	0	0
0	0	0	1	1	0	0	0	0	2.5	34.88	100	54.4222	495.832	0.684831	96.3	0.47	0	0
13.3081	0.0941472	0.0941472	1	1	0	0	0	0	5.012	24.5012	63.9552	42.8022	517.452	0.659513	87.5	0.68	0	0
12.0336	0.0427369	0.0427369	1	1	0	0	0	0	5.601	14.2653	72.4876	43.5314	512.293	0.608982	83.8	0.59	0	0
4.12127	0	0	1	1	0	0	0	0	2.111	16.6272	93.6782	41.5651	441.349	0.848859	93.9	0.28	0	0
3.49821	0.112518	0.112518	1	1	0	0	0	0	5.317	14.7452	85.3758	49.1712	454.215	0.474694	92.6	0.47	0	0
0	0	0	1	0	0	0	0	0	1.792	22.9353	100	46.4082	443.742	0.702777	86.1	0.41	0	0
0	0.0957213	0	0	0	0	0	0	0	2.31	20	100	48.4162	511.687	0.625995	94.2	0.47	0	0
0	0.294031	0	1	0	0	0	0	0	0.757	21.2682	100	56.5362	414.097	0.821558	86.8	0.28	0	0
0	0	0	1	0	0	0	0	0	1.218	14.2857	100	49.4635	454.756	0.878207	88	0.27	0	0
0	0	0	1	0	0	0	0	0	1.175	16.0851	100	45.5645	475.824	0.591868	92.5	0.26	0	0
0	0.382482	0	1	0	0	0	0	0	0.96	17.1875	100	47.3709	454.78	0.93361	91.8	0.23	0	0
0	0	0	1	0	0	0	0	0	0.906	18.1015	100	42.9868	468.81	0.768203	90.3	0.22	0	0
0	0	0	1	0	0	0	0	0	0.521	16.1228	100	47.2727	489.904	0.713502	84.8	0.15	0	1
5.22244	0.0762428	0	0	0	0	0	0	0	2.585	19.6518	83.1941	47.3063	437.695	0.748738	93.6	0.4	0	0
0	0.110327	0	1	0	0	0	0	0	2.529	16.0538	100	51.5572	446.983	0.868935	91.8	0.27	0	0
0	0.110327	0	1	0	0	0	0	0	2.529	16.0538	100	51.5572	446.983	0.868935	91.8	0.27	0	0
0	0.213038	0	1	0	0	0	0	0	1.045	19.6172	100	51.1933	355.945	1.00655	87.9	0.32	0	0
0	0.213038	0	1	0	0	0	0	0	1.045	19.6172	100	51.1933	355.945	1.00655	87.9	0.32	0	0
51.2938	0.124008	0	1	0	0	0	0	0	0.657	14.9163	49.1429	52.5751	455.52	0.708333	93.2	0.27	0	0
0	0	0	0	0	0	0	0	0	0.911	25.3568	100	52.8857	420.876	0.806669	84.9	0.21	0	0
16.3127	0	0	1	0	0	0	0	0	1.036	14.3822	53.5377	48.3568	540.058	0.775862	86.2	0.38	0	0
32.4211	0.322919	0	1	0	0	0	0	0	2.85	24.0702	51.3591	48.8571	496.096	1.11827	92.1	0.33	0	0
12.4871	0	0	1	0	0	0	0	0	1.938	20.5882	81.5875	42.6206	515.992	1.05092	75.9	0.3	0	0
21.1521	0.105801	0.105801	1	1	0	0	0	0	28.99	25.4674	6.15646	42.1124	508.866	0.844351	87.2	0.76	0	0
18.8789	0.0701943	0.0701943	1	1	0	0	0	0	30.791	25.462	3.51258	42.7728	536.21	0.657548	91.4	0.79	0	0
21.9576	0.100426	0.100426	1	1	0	0	0	0	25.991	15.8324	13.4054	41.978	457.147	0.996934	90.1	0.7	0	0
7.54815	0.122018	0.122018	0	0	1	1	0	0	5.763	26.9304	71.4568	40.7491	502.194	0.753821	87.3	0.6	0	0
25.2957	0.0977159	0.0977159	1	1	0	0	0	0	7.693	25.4127	0	43.1027	461.625	0.784215	87.4	0.6	0	0
28.2678	0.0715538	0.0715538	0	0	0	0	0	0	5.034	33.969	19.4106	42.8364	393.916	0.685578	84.8	0.4	0	0
6.96255	0.0510934	0.0510934	1	1	0	0	0	0	3.605	28.6547	67.5189	39.5844	526.144	0.946335	90.2	0.56	0	0
21.0771	0.0637085	0.0637085	1	1	0	0	0	0	5.589	30.4527	15.3296	45.7248	492.633	0.84862	87.8	0.5	0	0
0	0.0464814	0.0464814	1	1	0	0	0	0	7.365	17.8955	66.0714	43.9289	478.611	0.750712	87.9	0.35	0	0
25.6882	0.14425	0.14425	1	1	0	0	0	0	7.011	27.5995	8.44426	40.4996	452.079	0.888861	88.1	0.46	0	0
9.97477	0.0617971	0.0617971	1	1	0	0	0	0	5.945	13.894	67.3632	46.2587	486.874	0.588149	84.4	0.69	0	0
31.3659	0	0	1	0	0	0	0	0	1.186	31.8718	100	41.9298	481.177	0.92394	82.1	0.5	0	0
24.9786	0	0	1	0	0	0	0	0	1.169	26.2618	0	38.8363	450.825	1.19522	81.8	0.35	0	0
0	0	0	1	0	0	0	0	0	1.604	32.4813	100	46.3639	378.971	1.02176	86.2	0.37	0	0
16.1028	0	0	1	0	0	0	0	0	0.739	27.4696	48.5401	46.0718	514.936	0.57995	80.9	0.41	0	1
8.96669	0	0	0	0	0	0	0	0	1.171	27.6687	62.6459	40.9272	442.372	0.425683	87	0.61	0	0
12.6801	0	0	1	0	1	0	0	0	0.694	7.63689	49.0566	43.9418	452.645	1.05299	78	0.32	0	1
0	0	0	1	0	0	0	0	0	0.559	39.7138	100	37.2294	473.584	0.714064	82	0.44	0	0
0	0	0	1	0	0	0	0	0	0.088	27.2727	100	33.1035	639.225	0.70922	75.4	0.52	0	1
0	0	0	1	0	0	0	0	0	0.94	21.383	100	37.6677	513.111	0.890963	78.5	0.29	0	0
0	0	0	0	0	0	0	0	0	1.986	18.3787	100	39.2653	419.417	0.81422	87.2	0.25	0	0
38.2716	0	0	1	0	1	0	0	0	0.243	14.4033	0	35.0394	421.44	0.853578	84.8	0.29	0	1
39.3979	0	0	1	0	0	0	1	0	0.764	20.6806	0	37.7127	409.061	1.05491	89.9	0.22	0	0
17.6152	0	0	1	0	0	0	0	0	0.369	34.1463	80.4082	43.6767	447.843	1.14286	92.9	0.51	0	0
6.71798	0.118399	0	1	0	0	0	0	0	1.429	35.0595	88.1329	42.1912	477.368	0.874126	91	0.43	0	0
0	0.107377	0	1	0	0	0	0	0	1.556	30.2057	100	44.4299	444.401	0.993912	91.2	0.38	0	0
5.19878	0	0	1	0	0	0	0	0	0.327	31.8043	100	44.9057	529.002	0.386847	90.9	0.24	0	1
12.2642	0	0	0	0	0	0	0	0	0.424	35.3774	79.9342	38.4807	365.835	0.859291	77.4	0.2	0	0
0	0	0	1	0	0	0	0	0	0.185	41.0811	100	34.1026	505.404	1.14286	82.1	0.23	0	0
0	0	0	1	0	0	0	0	0	0.152	30.2632	100	25	349.639	0.414365	83.8	0.1	0	1
0	0	0	1	0	0	0	0	0	0.152	30.2632	100	25	349.639	0.414365	83.8	0.1	0	1
5.49898	0.08088	0	1	0	0	0	0	0	2.455	17.3116	81.0888	41.791	443.971	0.998471	81.3	0.28	0	0
4.93754	0	0	1	0	0	0	0	0	1.681	23.0815	60.095	40.625	450.932	0.61371	84.5	1.44	0	1
5.57432	0	0	0	0	0	0	0	0	0.592	25.6757	73.8255	40.5797	480.039	0.8036	64.9	0.63	0	1
5.97938	0	0	1	0	0	0	0	0	0.485	28.2474	81.9672	34.051	585.601	0.644053	82.8	0.31	0	1
0	0.110351	0	1	0	0	0	0	0	1.674	28.1362	92.3382	38.3959	791.012	0.781536	84.3	0.53	0	0
1.50198	0	0	0	0	1	0	0	0	1.265	31.0672	93.9675	39.7412	428.325	0.937317	87.7	0.61	0	0
0	0	0	1	0	0	0	0	0	0.646	30.805	100	39.4652	458.865	0.648719	83.2	0.36	0	0
0	0.196232	0	1	0	0	0	0	0	0.961	35.0676	100	39.0541	458.272	0.584922	87	0.28	0	0
2.5572	0	0	0	0	0	0	0	0	0.743	13.5935	91.8033	41.3043	413.163	0.588235	85.3	0.18	0	1
7.25357	0	0	0	0	0	0	0	0	1.613	30.6262	14.2361	44.4353	429.02	0.81721	83.4	0.43	0	0
5.27065	0	0	1	0	1	0	0	0	0.702	15.6695	77.6435	43.9056	425.529	0.64915	84.5	0.39	0	1
4.16089	0	0	1	0	1	0	0	0	0.721	31.9001	91.3461	35.0977	400.763	0.625745	82.7	0.29	0	1
1.19454	0	0	0	0	1	0	0	0	0.586	32.5939	96.8635	46.1699	429.198	0.673607	89.7	0.37	0	0
2.86259	0	0	0	0	0	0	0	0	0.524	36.8321	88.8325	41.6333	410.316	0.982456	84.1	0.24	0	0
4.68216	0.102944	0	1	0	0	0	0	0	2.926	13.4655	57.5431	40.2188	467.124	0.629355	89.7	0.47	0	0
7.00461	0.334057	0	0	0	0	0	0	0	2.17	13.0415	0	42.7554	428.386	0.52405	87.2	0.38	0	0
0	0	0	1	0	0	0	0	0	0.379	27.7045	100	43.907	598.224	1.09801	90.7	1.25	0	0
0	0	0	1	0	0	0	0	0	1.447	9.26054	100	43.4569	531.59	0.785991	82.8	0.47	0	0
0	0	0	0	0	1	0	0	0	0.275	12	100	31.1765	512.781	0.826446	83.3	0.14	0	1
0	0.23245	0	1	0	0	0	0	0	0.785	29.0446	77.9923	38.8367	469.804	0.735294	76.1	0.86	0	0
3.58565	0.110226	0.110226	1	1	0	0	0	0	33.913	16.0735	34.741	38.4387	627.052	0.751148	87.6	0.9	0	0
0	0.0408927	0.0408927	1	1	0	0	0	0	23.308	24.7082	100	38.9955	516.14	0.619479	89.8	0.88	0	0
4.744	0.0418124	0.0418124	1	1	0	0	0	0	20.742	17.385	63.1448	35.3906	649.854	0.73216	89.4	0.99	0	0
29.0347	0.0691764	0.0691764	1	1	0	0	0	0	9.282	14.5443	38.3277	35.929	633.444	0.74277	89.9	0.84	0	0
5.13528	0.0738316	0.0738316	0	0	0	0	0	0	11.606	16.8878	68.1661	36.2838	556.758	0.844554	90.8	0.67	0	0
5.71373	0.114714	0.114714	1	1	0	0	0	0	5.093	22.9727	63.0367	37.2956	634.803	0.56933	94.6	0.74	0	0
4.91286	0.0448229	0.0448229	0	0	0	0	0	0	8.549	13.6273	93.2331	39.5081	607.626	0.859469	94.4	0.65	0	0
2.69999	0.0312129	0.0312129	0	0	0	0	0	0	9.963	18.3278	87.6289	39.3019	650.894	0.892088	93.1	0.84	0	0
0.369597	0	0	0	0	0	0	0	0	6.223	25.2772	100	35.9618	503.637	0.616574	92.8	0.45	0	0
5.52682	0.0616827	0.0616827	0	0	0	0	0	0	6.767	17.1716	34.6519	37.1443	463.776	0.754985	96.5	0.63	0	0
3.5828	0	0	0	0	0	0	0	0	10.048	14.3312	63.1632	36.7971	408.617	0.603028	91.9	0.69	0	0
3.12859	0.048998	0.048998	0	0	0	0	0	0	7.831	24.6073	82.9707	37.1806	532.673	0.701165	87.8	0.72	0	0
0.84472	0.0179543	0.0179543	0	0	0	0	0	0	12.075	5.15942	92.7638	36.9459	657.603	0.751476	98.2	1	0	0
6.78055	0.049613	0.049613	0	0	0	0	0	0	17.211	16.8904	26.612	37.1148	766.575	0.588608	92	0.97	0	0
4.45881	0.0907789	0.0907789	0	0	0	0	0	0	36.198	13.3847	25.89	37.5364	771.087	0.582376	88.8	1.1	0	0
1.88251	0.0127076	0.0127076	1	1	0	0	0	0	13.652	25.6519	89.076	36.3977	597.446	0.659991	90.7	1.03	0	0
1.46195	0.0309138	0.0309138	1	1	0	0	0	0	13.612	18.3368	84.4206	36.4183	638.26	0.631892	87.7	1.43	0	0
1.1335	0	0	1	1	0	0	0	0	6.352	15.3967	94.6752	38.6701	551.464	0.707724	94.2	0.56	0	0
5.90633	0.0987394	0.0987394	0	0	0	0	0	0	10.057	14.8951	56.23	38.7206	840.245	0.438728	88.3	1.05	0	0
1.8997	0.0420504	0.0420504	1	1	0	0	0	0	6.58	15.3951	100	37.1498	500.871	0.745608	90.9	0.5	0	0
1.61665	0	0	0	0	0	0	0	0	11.629	16.605	84.845	35.8107	564.242	0.667729	91.2	0.7	0	0
4.80522	0.0179992	0.0179992	1	1	0	0	0	0	10.884	23.4473	65.8959	39.59	577.576	0.636806	91.3	0.77	0	0
1.78699	0	0	1	1	0	0	0	0	11.192	15.1984	86.1783	35.961	703.531	0.736027	90.7	0.7	0	0
3.76153	0	0	0	0	0	0	0	0	7.045	18.0837	75.5976	38.4672	588.834	0.762456	86.6	0.6	0	0
8.45168	0	0	0	0	0	0	0	0	2.887	15.691	70.2703	32.4623	624.144	0.685374	89	0.66	0	0
1.89022	0.0414869	0.0414869	1	1	0	0	0	0	6.613	12.4149	93.6977	43.316	558.604	0.766618	89.7	0.54	0	0
1.03723	0.0513373	0.0513373	0	0	0	0	0	0	3.76	14.6277	95.2703	31.172	560.105	0.854511	88.5	0.49	0	0
0.223121	0	0	1	1	0	0	0	0	7.171	15.228	100	27.1254	561.188	0.807841	84.8	0.49	0	0
2.18726	0	0	0	0	0	0	0	0	8.961	17.7659	74.0029	38.7025	695.253	0.650328	91.9	0.79	0	0
0.841158	0	0	1	1	0	0	0	0	10.224	14.3681	90.9524	34.3004	561.238	0.697556	81.3	0.69	0	0
0	0	0	0	0	0	0	0	0	7.078	2.43006	100	33.771	563.551	0.856793	82.3	0.58	0	0
0	0.10762	0	0	0	0	0	0	0	2.658	15.4627	100	35.9759	542.78	0.853825	94.6	0.83	0	0
0	0	0	0	0	0	0	0	0	4.546	14.4743	100	34.6702	503.202	0.850983	87.2	0.41	0	0
5.90626	0.0539578	0	1	0	0	0	1	0	3.691	18.9921	84.2466	41.2428	647.34	0.722044	77	1.78	0	1
0.889878	0	0	0	0	0	0	0	0	3.596	15.2948	81.8182	34.7587	460.522	0.694105	89.2	0.34	0	0
1.29299	0	0	1	0	0	0	0	0	3.635	14.663	94.1053	36.4186	829.261	0.713595	91.5	1.02	0	1
3.56473	0.127844	0	0	0	0	0	0	0	6.929	20.2338	70.2458	36.9164	701.799	0.571243	94.3	0.99	0	0
0	0	0	0	0	0	0	0	0	2.156	16.1874	100	36.5748	598.071	0.7099	93.7	0.43	0	0
0	0	0	0	0	0	0	0	0	2.962	12.8629	100	35.3523	679.979	0.594154	90	0.57	0	0
11.9859	0	0	1	0	0	0	0	0	0.851	12.691	72.7034	36.2765	646.327	0.598418	86.9	0.87	0	0
22.9503	0.153034	0	1	0	0	0	0	0	3.22	15.1553	35.3938	36.6769	674.34	0.691167	90.4	0.72	0	0
3.10988	0	0	0	0	0	0	0	0	2.894	19.2122	82.2394	36.1623	655.565	0.50537	92.9	0.52	0	0
5.61656	0.0989923	0.0989923	1	1	0	0	0	0	47.716	22.0827	65.8491	38.4344	834.341	0.593239	92.1	1.07	0	0
11.9391	0.0631233	0.0631233	1	1	0	0	0	0	16.559	18.111	36.8052	39.1487	535.059	0.791061	93.4	0.77	0	0
3.29868	0.0419892	0.0419892	1	1	0	0	0	0	12.217	25.8083	91.4839	38.5622	586.564	0.869894	90.9	0.74	0	0
14.5528	0.0481796	0.0481796	1	1	0	0	0	0	9.091	15.8288	0	36.6446	562.633	0.781969	89.1	0.78	0	0
1.69197	0.0192134	0.0192134	1	1	0	0	0	0	9.22	24.4902	95.2925	40.311	610.487	0.686946	89.4	0.77	0	0
2.85	0.0211837	0.0211837	1	1	0	0	0	0	8	28.475	97.4486	40.2546	580.445	0.63264	92.9	0.73	0	0
10.7175	0.0506727	0.0506727	0	0	0	0	0	0	15.442	21.4545	64.4969	36.7858	644.7	0.616941	86.5	1.08	0	0
19.7587	0.0510048	0.0510048	0	0	0	0	0	0	9.449	13.0067	33.7456	37.741	603.531	0.60613	86	0.98	0	0
0.925862	0.0805045	0.0805045	1	1	0	0	0	0	14.365	13.5816	98.1097	36.3287	590.586	0.6879	92.8	0.74	0	0
1.72244	0	0	1	1	0	0	0	0	4.064	15.2805	100	38.9548	559.973	0.589572	90.5	0.8	0	0
2.22498	0.0512278	0.0512278	1	1	0	0	0	0	12.899	13.1793	96.3454	35.2545	645.032	0.600863	94.2	0.88	0	0
1.33514	0.0462599	0.0462599	1	1	0	0	0	0	4.419	14.7092	97.2384	37.5832	638.288	0.61154	84.5	0.78	0	0
1.75811	0.0652827	0.0652827	0	0	0	0	0	0	3.299	15.1864	100	38.1189	547.053	0.818978	88.4	0.5	0	0
1.30229	0.100267	0.100267	1	1	0	0	0	0	5.068	22.6322	96.6549	39.1503	757.141	0.59517	85.8	0.86	0	0
0	0	0	1	0	0	0	0	0	3.05	21.3115	100	35.8854	662.769	0.672797	86	1.16	0	0
4.1876	0.292141	0	1	0	0	0	0	0	0.597	25.9631	0	37.2355	579.188	0.594307	85.2	0.6	0	0
0	0	0	1	0	0	0	0	0	2.958	12.8465	100	38.8377	533.744	0.633074	86.1	0.63	0	0
0	0	0	1	0	0	0	0	0	1.315	33.308	100	40.3263	473.976	0.45417	90.3	0.48	0	0
0	0	0	1	0	0	0	0	0	1.014	26.3314	100	38.4758	551.189	0.63638	84.6	0.73	0	0
7.85619	0.239952	0	1	0	0	0	0	0	0.751	19.4408	90.9753	32.9839	630.876	0.689207	64.3	1.34	0	0
0	0.0501404	0	1	0	0	0	0	0	3.772	22.3754	100	36.4598	630.692	0.729966	87.3	0.72	0	0
0	0	0	0	0	0	0	0	0	2.555	14.6771	100	37.4252	663.072	0.630865	86.5	0.93	0	0
0	0	0	1	0	0	0	0	0	1.602	14.4819	100	36.0397	562.598	0.831814	88.5	0.61	0	0
0.962117	0	0	1	0	0	0	0	0	1.663	16.2357	97.4359	39.0425	542.042	0.638774	78.5	0.5	0	0
1.42977	0	0	1	0	0	0	0	0	2.378	13.7931	96.1509	37.7052	681.553	0.649145	83.5	0.94	0	0
1.94118	0	0	1	0	0	0	0	0	1.7	13.5294	100	41.0094	501.195	0.908587	86.6	0.45	0	0
1.94118	0	0	1	0	0	0	0	0	1.7	13.5294	100	41.0094	501.195	0.908587	86.6	0.45	0	0
35.7522	0.0805445	0.0805445	1	1	0	0	0	0	18.673	26.0001	13.948	38.4556	622.715	0.621542	97.8	0.82	0	0
22.9151	0.0693104	0.0693104	1	1	0	0	0	0	20.912	26.6019	31.2357	39.0018	607.307	0.67168	92	0.88	0	0
8.85944	0.0781213	0.0781213	1	1	0	0	0	0	15.317	29.2159	29.7698	40.3345	582.554	1.02249	95.5	0.6	0	0
9.14941	0.0798754	0.0798754	1	1	0	0	0	0	20.668	25.9048	53.7346	37.3658	563.019	0.774988	92.2	0.89	0	0
0	0.0475928	0.0475928	1	1	0	0	0	0	24.197	25.59	100	38.5488	606.009	0.741944	98.7	1.04	0	0
20.3777	0.110444	0.110444	0	0	0	0	0	0	5.771	26.5638	24.2353	36.4666	563.6	0.694157	99.1	0.54	0	0
0	0.102477	0.102477	1	1	0	0	0	0	9.005	26.3298	100	35.887	587.828	0.840851	101.5	0.85	0	0
2.258	0.0690942	0.0690942	1	1	0	0	0	0	9.566	27.7964	96.24	37.6365	588.103	0.749558	94.5	0.69	0	0
25.6517	0.0851281	0.0851281	1	1	0	0	0	0	7.711	26.1185	4.06861	37.0318	562.378	0.727937	95.1	0.72	0	0
18.8303	0.112083	0.112083	1	1	0	0	0	0	5.523	27.5213	44.545	37.0374	572.543	0.599124	89.9	0.68	0	0
13.2774	0.0309684	0.0309684	1	1	0	0	0	0	7.155	28.1202	52.1234	36.6842	509.393	0.847288	100.6	0.91	0	0
5.85731	0.075543	0.075543	1	1	0	0	0	0	5.873	27.1412	100	39.6166	588.176	0.728906	94.8	0.72	0	0
2.39605	0	0	1	0	0	0	0	0	1.419	25.37	99.1323	36.9655	588.774	0.53738	88.5	0.58	0	1
1.24131	0	0	1	0	0	0	0	0	2.014	23.0884	100	38.3867	653.299	0.664207	88.2	0.68	0	0
0	0	0	0	0	0	0	0	0	0.124	34.6774	100	29.1667	428.08	1.33333	52.9	1.63	0	1
0	0	0	1	0	0	0	0	0	0.306	40.1961	100	35.8696	501.847	1.02041	85.3	0.17	0	0
27.4194	0.20829	0	1	0	0	0	0	0	0.93	15.6989	0	41.0183	550.171	0.756266	89.7	0.35	0	0
2.33463	0	0	1	0	0	0	0	0	0.257	39.6887	89.1157	40.6824	438.05	1.05008	74.2	0.3	0	1
2.33463	0	0	1	0	0	0	0	0	0.257	39.6887	89.1157	40.6824	438.05	1.05008	74.2	0.3	0	1
5.8862	0	0	0	0	0	0	0	0	1.529	24.7874	87.0079	34.8229	536.092	0.417848	84.8	0.48	0	0
0.840336	0	0	1	0	0	0	0	0	1.904	28.834	99.0654	38.1744	538.581	0.498435	88.8	0.41	0	0
7.43671	0	0	1	0	0	0	0	0	0.632	28.9557	100	37.218	848.877	0.495049	83.7	0.5	0	0
5.58848	0	0	1	0	0	0	0	0	1.181	25.2328	76.8229	30.6018	972.408	0.692932	85.6	0.51	0	1
6.75676	0	0	1	0	0	0	0	0	0.666	36.036	53.6313	40.3125	588.781	0.687191	95	0.95	0	0
2.46914	0	0	1	0	0	0	0	0	0.405	28.3951	97.3856	35.4369	521.213	1.15385	80.2	0.35	0	1
2.46914	0	0	1	0	0	0	0	0	0.405	28.3951	97.3856	35.4369	521.213	1.15385	80.2	0.35	0	1
4.14154	0	0	1	0	0	0	0	0	2.487	11.8617	79.1545	35.9855	512.061	0.592784	89.9	0.46	0	0
0	0	0	0	0	1	0	0	0	0.604	23.1788	100	27.5983	516.633	0.630169	85.3	0.27	0	1
1.70358	0	0	1	0	0	0	0	0	0.587	14.9915	100	34.0342	549.02	0.809969	73.6	0.24	0	1
4.40574	0	0	1	0	0	0	0	0	0.976	18.1352	90.0922	23.1078	1055.67	0.544257	84.6	0.41	0	1
6.59341	0.0862962	0	1	0	0	0	0	0	2.184	29.0293	83.1943	36.4681	514.318	0.685439	89.3	0.52	0	0
0	0	0	1	0	0	0	0	0	3.143	24.2125	100	34.4966	580.168	0.589206	93.9	0.85	0	0
0	0	0	1	0	0	0	0	0	2.048	21.9238	100	30.1542	659.822	0.557211	92.9	0.57	0	0
0	0	0	1	0	0	0	0	0	1.649	20.4973	100	36.5707	617.783	0.738497	90.2	1.21	0	0
0	0	0	1	0	0	0	0	0	1.649	20.4973	100	36.5707	617.783	0.738497	90.2	1.21	0	0
0	0	0	1	0	0	0	0	0	1.259	23.749	100	39.8237	503.637	0.696798	92.7	0.84	0	0
0	0	0	0	0	0	0	0	0	4.153	24.3679	100	37.3217	516.034	0.814513	97.9	1.17	0	0
0	0	0	0	0	1	0	0	0	3.351	24.4106	100	38.206	592.049	0.796239	91.6	0.85	0	0
13.4955	0.0647291	0.0647291	1	1	0	0	0	0	190.753	16.6603	0	39.0395	827.939	0.720182	89.9	1.03	1	0
5.76635	0.0659737	0.0659737	0	0	0	0	0	0	54.662	18.9565	100	35.5783	736.623	0.81291	95.3	1.07	0	0
7.99793	0.0538113	0.0538113	0	0	0	0	0	0	75.332	17.7162	0	39.0355	780.576	0.795947	90.5	1.07	0	0
2.87089	0.0461585	0.0461585	0	0	0	0	0	0	25.567	11.9725	65.9206	35.7453	575.966	0.804863	90.8	0.79	0	0
2.15418	0.0284852	0.0284852	0	0	0	0	0	0	13.88	15.7637	75.797	38.4034	506.078	0.72331	85.4	0.63	0	0
7.89617	0.0533627	0.0533627	0	0	0	0	0	0	55.128	17.9709	56.0829	36.9046	829.726	0.605067	92.9	1.1	0	0
3.3372	0.0243309	0.0243309	0	0	0	0	0	0	8.63	22.8969	89.8669	35.6738	667.839	0.690291	89.7	0.86	0	0
11.3136	0.0172464	0.0172464	1	1	0	0	0	0	19.092	14.4406	41.455	33.8685	614.731	0.557306	87	0.76	0	0
3.37402	0.0502348	0.0502348	1	1	0	0	0	0	12.863	16.2715	100	34.9311	546.569	0.768413	93.5	0.8	0	0
6.89988	0.114576	0.114576	0	0	0	0	0	0	14.522	17.0224	34.2373	36.3196	635.884	0.740917	91.5	0.93	0	0
3.55717	0.0421063	0.0421063	0	0	0	0	0	0	41.072	19.4147	79.6894	34.7421	673.401	0.76629	94.2	0.83	0	0
11.8506	0.0914017	0.0914017	0	0	0	0	0	0	26.176	19.4185	17.8305	34.3209	729.773	0.631293	95.6	1.12	0	0
16.4858	0.0356812	0.0356812	0	0	0	0	0	0	9.123	15.8939	58.0311	35.5722	786.755	0.669111	89.9	0.8	0	0
0.65427	0.0334113	0.0334113	1	1	0	0	0	0	20.328	16.7946	100	35.3315	659.062	0.669775	89.3	0.83	0	0
4.2328	0.0446293	0.0446293	0	0	0	0	0	0	36.855	19.319	100	35.2758	697.208	0.736666	93.3	1	0	0
2.37527	0.0172136	0.0172136	0	0	0	0	0	0	37.259	18.6317	79.4353	35.0248	737.43	0.739212	83.8	0.98	0	0
10.5631	0.0124831	0.0124831	1	1	0	0	0	0	52.693	18.9646	10.8926	35.5291	742.947	0.613942	87.3	0.97	0	0
1.95428	0.0600853	0.0600853	0	0	0	0	0	0	10.848	17.2382	92.6272	38.6421	688.763	0.682098	91	0.93	0	0
11.1687	0.0704809	0.0704809	0	0	0	0	0	0	16.6	14.5843	0	39.1461	927.957	0.716039	78	1.49	0	0
12.474	0.160593	0.160593	0	0	0	0	1	1	25.012	17.4756	19.3723	35.2819	721.229	0.556307	91.8	1.02	0	0
5.23237	0	0	0	0	0	0	0	0	9.059	20.7308	13.5402	40.2282	747.47	0.860748	94.7	0.82	0	0
13.6775	0.0808865	0.0808865	0	0	0	0	1	1	18.907	16.1369	28.9163	36.6665	847.272	0.552898	88.9	1.15	0	0
16.7604	0.0289051	0.0289051	0	0	1	1	0	0	11.199	17.5105	22.4031	37.6797	863.624	0.518392	88.1	0.92	0	0
7.95662	0.0548682	0.0548682	0	0	0	0	1	1	10.419	14.3488	62.7559	44.4185	932.468	0.461826	82.4	1.31	0	0
12.421	0.0386235	0.0386235	0	0	0	0	0	0	25.465	19.4227	9.8759	34.9817	768.766	0.75611	92.1	0.97	0	0
1.88006	0.0264831	0.0264831	0	0	0	0	0	0	12.606	18.983	83.9043	35.894	689.645	0.733004	95.5	0.9	0	0
1.26266	0.0129761	0.0129761	1	1	0	0	0	0	26.056	16.9635	95.4227	34.3578	657.416	0.675595	96.3	0.86	0	0
0	0.0572721	0.0572721	0	0	0	0	0	0	11.84	19.0203	100	35.7552	707.654	0.786343	91.3	0.88	0	0
3.29972	0.0782534	0.0782534	0	0	0	0	0	0	12.395	19.8064	69.6214	35.3892	779.751	0.773973	90.2	1.1	0	0
7.80303	0.078832	0.078832	1	1	0	0	0	0	21.953	18.4804	31.9375	34.2869	731.216	0.828301	93.3	0.98	0	0
7.1597	0.0631194	0.0631194	1	1	0	0	0	0	10.601	20.0264	60.9633	38.5746	706.896	0.660399	89.8	0.84	0	0
4.19602	0.0405129	0.0405129	0	0	0	0	0	0	16.611	19.2102	74.8225	33.7069	662.623	0.827554	88.5	0.91	0	0
1.95894	0.0746213	0.0746213	0	0	0	0	0	0	9.546	19.3694	83.682	34.0178	604.848	0.527956	93	0.81	0	0
2.52664	0	0	0	0	0	0	0	0	11.636	17.1623	80.432	35.6089	725.818	0.622938	92.7	0.97	0	0
3.72335	0.105145	0.105145	0	0	0	0	0	0	9.615	19.0016	79.3249	36.6387	672.705	0.744634	92.5	0.93	0	0
0	0.030931	0.030931	0	0	0	0	0	0	10.144	17.3896	100	34.6	768.423	0.725158	84.2	0.88	0	0
0	0.0382607	0.0382607	0	0	0	0	0	0	13.38	19.0583	100	35.5848	749.154	0.776385	93.9	0.93	0	0
8.13073	0.193395	0	0	0	0	0	0	0	6.211	19.0146	29.6211	36.5216	702.131	0.861442	87.1	0.89	0	0
0	0.0533106	0	0	0	0	0	0	0	4.985	28.5657	100	33.0457	888.257	0.808416	93.3	1.22	0	0
0.538993	0	0	0	0	0	0	0	0	5.937	18.7468	97.4444	40.5752	590.537	0.7312	87.2	0.71	0	0
0.0924642	0	0	1	0	0	0	0	0	2.163	18.4004	99.0123	38.3011	578.36	0.757217	87.8	0.61	0	0
8.27558	0	0	1	0	0	0	0	0	2.453	15.2059	36.0919	38.0818	630.758	0.541141	83.9	0.96	0	0
3.97372	0	0	0	0	0	0	0	0	3.196	19.3367	69.2308	34.7604	660.84	0.620645	90.4	0.85	0	0
3.56844	0.0584795	0	0	0	0	0	0	0	5.969	16.2506	56.2903	36.3688	592.663	0.677672	97.7	0.71	0	0
4.42406	0.0914913	0	0	0	0	0	0	0	3.707	15.2684	49.0741	36.1608	612.565	0.817768	89	0.77	0	0
5.07601	0.0930752	0	0	0	0	0	0	0	3.684	14.5223	75.5868	33.8841	577.563	0.90502	84.5	0.68	0	0
3.42489	0	0	1	0	0	0	0	0	2.949	19.2947	64.8	35.5766	742.684	0.542823	91.3	0.69	0	0
2.99816	0	0	1	0	0	0	0	0	2.168	14.6218	89.7079	35.7675	520.77	0.75559	88.4	0.61	0	0
2.53432	0	0	1	0	0	0	0	0	1.894	16.0507	85.2041	36.6426	537.559	0.721208	88.4	0.68	0	0
16.3428	0.176803	0	1	0	0	0	1	0	2.264	16.0336	0	38.0706	469.49	0.871707	82.6	0.51	0	0
3.1746	0	0	1	0	0	0	0	0	1.701	17.2252	67.2043	34.9819	514.783	1.01163	89	0.52	0	0
8.19188	0.142796	0	0	0	0	0	0	0	2.71	16.6421	27.6688	38.2851	483.029	0.932981	81.2	0.42	0	0
0	0	0	1	0	0	0	0	0	0.388	20.3608	100	37.156	479.957	1.12293	85.3	0.25	0	1
1.5444	0	0	1	0	0	0	0	0	1.813	15.4992	100	36.8773	535.899	0.929809	71.3	0.87	0	0
1.26748	0	0	1	0	0	0	0	0	2.288	14.8601	100	33.9431	480.349	0.688726	77.2	0.64	0	0
1.65992	0	0	1	0	0	0	0	0	4.94	13.5627	100	32.3675	554.392	0.459519	88.1	0.87	0	0
0	0	0	0	0	0	0	0	0	5.791	20.86	100	36.9122	671.752	0.874775	95.5	0.69	0	0
0	0	0	0	0	0	0	0	0	8.307	17.8524	100	36.3438	596.819	0.602561	89.5	0.88	0	0
4.596	0	0	0	0	0	0	0	0	8.094	19.1376	71.5854	33.9388	663.502	0.767605	91	0.8	0	0
0	0.0648256	0	0	0	0	0	0	0	5.163	16.4052	96.5476	33.0712	767.623	0.71641	88.4	0.68	0	0
16.1547	0.0794894	0.0794894	0	0	0	0	0	0	104.007	26.0117	29.4526	36.9935	738.688	0.751439	99.2	1.02	1	0
4.81611	0.05493	0.05493	0	0	0	0	0	0	6.852	31.6696	89.9385	37.4588	788.806	0.80232	91	0.61	0	0
14.0476	0.0400427	0.0400427	1	1	0	0	0	0	44.997	24.5727	68.5665	39.6657	854.512	0.656293	88.9	1.17	0	0
22.4564	0.0506468	0.0506468	1	1	0	0	0	0	59.177	24.0651	0	38.2584	767.442	0.70407	94.5	1.04	0	0
22.6029	0.0768315	0.0768315	1	1	0	0	0	0	5.225	28.9569	0	37.3836	598.316	0.729356	96.8	0.65	0	0
6.52591	0.0315627	0.0315627	0	0	0	0	0	0	13.546	22.9736	76.117	37.1018	720.992	0.976887	85.4	0.87	0	0
0	0.0463826	0.0463826	1	1	0	0	0	0	47.757	25.9752	100	38.242	747.251	0.840545	93.7	0.96	0	0
0	0.0388737	0.0388737	1	1	0	0	0	0	64.706	12.3482	100	35.0117	691.398	0.735403	93	0.95	0	0
2.74758	0.0848033	0.0848033	0	0	0	0	0	0	11.683	17.3586	92.3308	37.3005	627.987	0.713418	92.2	0.93	0	0
0.778443	0.032096	0.032096	1	1	0	0	0	0	13.36	21.3099	97.3093	39.7687	732.128	0.47039	82.7	1.5	0	0
0	0.0561331	0.0561331	1	1	0	0	0	0	20.709	20.5659	100	37.3979	728.983	0.656882	95.6	1	0	0
1.34355	0.0669031	0.0669031	0	0	0	0	0	0	10.048	16.9586	96.3675	36.6723	588.927	0.705249	98.6	0.72	0	0
0	0.0569525	0.0569525	1	1	0	0	0	0	7.489	23.2207	100	36.693	660.361	0.823367	87.2	0.56	0	0
13.3925	0.0626881	0.0626881	1	1	0	0	0	0	19.496	14.8441	0	37.7424	786.511	0.599652	95.7	0.94	0	0
10.4178	0.0558378	0.0558378	0	0	0	0	0	0	42.6	21.5493	72.4084	37.0767	810.129	0.629483	96.6	1.01	0	0
3.31056	0.0966837	0.0966837	1	1	0	0	0	0	1.903	37.4146	94.3794	39.6552	578.788	0.913838	93.8	0.53	0	0
8.97184	0.0516495	0.0516495	0	0	0	0	0	0	30.005	21.0365	65.0547	35.0214	700.66	0.733451	85.5	1.22	0	0
8.99173	0.0370398	0.0370398	1	1	0	0	0	0	17.049	21.3913	67.104	39.1808	813.705	0.785772	89.6	0.96	0	0
21.2606	0.0732644	0.0732644	1	1	0	0	0	0	15.611	22.3753	34.0499	38.095	816.252	0.629664	96.8	0.94	0	0
12.3651	0.213038	0.213038	1	1	0	0	0	0	7.319	19.0736	26.2421	45.0437	653.098	0.847458	87.2	0.57	0	0
0	0.0558482	0.0558482	1	1	0	0	0	0	13.445	28.479	100	36.5737	707.315	0.844362	93.3	0.84	0	0
2.86872	0.113361	0.113361	1	1	0	0	0	0	9.377	23.5363	91.6499	35.8955	720.433	0.841676	92	1.31	0	0
4.16808	0	0	0	0	0	0	0	0	5.902	23.6361	81.6021	36.4763	650.837	0.917543	93.3	1.04	0	0
0	0.0624235	0.0624235	1	1	0	0	0	0	31.035	11.6095	100	39.8301	1096.48	0.443985	81.1	1.63	0	0
4.91089	0.0684806	0.0684806	1	1	0	0	0	0	12.401	20.4903	89.8847	37.2432	743.027	0.613656	93.2	0.89	0	0
3.5199	0	0	0	0	0	0	0	0	6.307	19.6765	93.7923	37.1511	717.629	0.706489	85.4	1.33	0	0
0	0	0	1	1	0	0	0	0	6.558	9.74382	100	30.1041	585.081	0.759301	94.7	0.7	0	0
11.1988	0.0904507	0.0904507	0	0	0	0	0	0	16.859	10.8547	37.3626	33.3978	705.908	0.44386	90.9	0.93	0	0
7.14286	0.0331796	0.0331796	1	1	0	0	0	0	5.936	18.4131	90.5753	36.8181	765.845	0.64921	94.5	0.95	0	0
0.446636	0	0	1	1	0	0	0	0	10.747	14.6832	98.9255	30.0119	635.097	0.558136	92.7	0.83	0	0
29.5722	0.0442184	0.0442184	1	1	0	0	0	0	7.48	21.6444	0	32.6433	582.789	0.887159	85.3	0.42	0	0
14.0864	0.0487377	0.0487377	1	1	0	0	0	0	5.878	50	50.8462	34.5519	639.669	0.660467	88.4	0.54	0	0
3.67786	0.0697318	0.0697318	1	1	0	0	0	0	9.027	26.6644	100	36.5908	624.045	0.64872	86.8	0.62	0	0
1.32533	0.0345889	0.0345889	0	0	0	0	0	0	11.997	16.8959	94.0171	32.1371	539.788	0.79822	89.1	0.59	0	0
0.0383093	0.0466374	0.0466374	0	0	0	0	0	0	7.831	18.5417	98.3684	40.8276	539.344	1.06337	89.9	0.55	0	0
1.77532	0	0	1	0	0	0	0	0	3.436	20.4016	95.1157	34.229	642.697	0.57171	89.6	0.77	0	0
1.79146	0	0	0	0	0	0	0	0	2.177	22.5999	96.5805	34.5436	647.232	0.428356	97.1	0.68	0	0
0	0	0	1	0	0	0	0	0	0.739	25.5751	100	31.3199	570.896	0.887664	89.4	0.51	0	0
1.15995	0.122549	0	1	0	0	0	0	0	1.638	25.0305	99.7361	33.6433	628.956	0.566135	85.7	0.62	0	0
0.181928	0	0	1	0	0	0	0	0	3.298	16.889	99.2847	32.5904	682.621	0.528896	81.6	0.5	0	0
1.80603	0.0390518	0	0	0	0	0	0	0	11.074	16.1098	86.9958	34.085	912.842	0.675703	90.5	0.67	0	0
0.0508647	0	0	1	0	0	0	0	0	3.932	16.5056	99.2674	32.7273	460.376	0.750831	91.1	0.5	0	0
0	0	0	1	0	0	0	0	0	0.854	22.8337	100	28.8372	599.196	0.707918	85.6	1.08	0	0
0	0.0761383	0	1	0	0	0	0	0	4.545	15.9956	100	34.4967	573.818	0.798194	87.8	0.55	0	0
0	0	0	1	0	1	0	0	0	1.001	21.5784	100	38.8402	592.125	0.799583	87.8	0.6	0	0
0	0	0	1	0	0	0	0	0	1.687	18.4944	97.4286	41.2969	587.741	0.910984	89.5	0.49	0	0
0	0	0	0	0	0	0	0	0	1.434	19.1771	100	37.7174	560.511	0.513319	88.7	0.6	0	1
0	0	0	1	0	0	0	0	0	1.212	14.6865	96.568	36.1677	583.866	0.753962	88.3	0.56	0	0
0	0	0	1	0	0	0	0	0	0.676	16.8639	100	34.1388	556.625	0.965585	87.9	0.64	0	0
0	0	0	1	0	0	0	0	0	0.937	14.7279	95.5403	46.7301	541.059	0.79314	83.5	0.56	0	0
0.970874	0	0	1	0	0	0	0	0	1.03	32.5243	99.1984	45.353	518.799	0.793958	83.5	0.5	0	0
1.02389	0	0	0	0	0	0	0	0	1.758	22.6394	95.2381	36.2731	564.998	0.963391	89.8	0.54	0	0
15.0636	0	0	1	0	0	0	0	0	1.965	21.0687	0	33.1595	532.26	1.26077	93.5	0.34	0	0
9.37812	0.0511861	0.0511861	1	1	0	0	0	0	82.042	16.4367	0	35.3238	802.532	0.773722	87.1	1.03	0	0
8.43706	0.137928	0.137928	0	0	0	0	0	0	34.384	16.8305	0	35.8971	851.891	0.806202	90.6	1.24	0	0
12.6191	0.171659	0.171659	1	1	0	0	0	0	19.518	14.5456	0	44.3712	1239.48	0.799667	86.4	1.61	0	0
9.35028	0.0447067	0.0447067	0	0	0	0	1	1	24.78	13.9266	0	38.1217	1050.66	0.654647	88.3	1.25	0	0
5.19517	0.0146077	0.0146077	0	0	0	0	0	0	28.488	16.8667	45.4122	36.9097	698.084	0.598405	95.7	0.97	0	0
0	0.024925	0.024925	0	0	0	0	0	0	46.542	15.5322	100	39.8933	923.604	0.751723	86.1	1.34	0	0
0	0.024925	0.024925	0	0	0	0	0	0	46.542	15.5322	100	39.8933	923.604	0.751723	86.1	1.34	0	0
10.3405	0.0362904	0.0362904	0	0	0	0	0	0	15.154	16.6755	0	36.9201	767.138	0.833006	96.9	1.12	0	0
7.08953	0.0730247	0.0730247	1	1	0	0	0	0	41.258	15.7545	0	40.8138	965.252	0.716515	91	1.35	0	0
0	0.0141906	0.0141906	0	0	0	0	0	0	62.776	18.0387	100	35.3636	884.368	0.875945	89.5	1.15	0	0
0	0.0355638	0.0355638	0	0	0	0	0	0	14.806	14.0281	60.8794	40.3497	985.007	0.574618	93.4	1.16	0	0
10.0282	0.0333023	0.0333023	0	0	0	0	0	0	25.857	15.8564	25.4334	36.1683	830.673	0.713394	96.7	1.07	0	0
12.3512	0.0812885	0.0812885	0	0	0	0	0	0	22.848	18.076	2.47154	36.5367	819.022	0.714902	91.4	1.07	0	0
8.28462	0.0658371	0.0658371	1	1	0	0	0	0	21.727	17.0617	16.578	38.41	754.93	0.900967	91.1	0.87	0	0
0	0.017148	0.017148	0	0	0	0	0	0	22.516	14.5319	100	40.0867	987.992	0.657427	98.1	1.09	0	0
3.22965	0.0544307	0.0544307	0	0	0	0	0	0	15.11	14.454	19.11	37.1424	1040.46	0.635734	95.8	1.07	0	0
9.48777	0	0	0	0	0	0	0	0	10.835	17.4896	0	39.9432	894.573	0.700391	95.8	0.93	0	0
7.359	0.0240593	0.0240593	0	0	0	0	1	1	11.17	17.4575	62.4088	37.0858	776.846	0.843618	95.7	0.95	0	0
12.2692	0.080332	0.080332	0	0	0	0	0	0	9.748	18.8141	0	37.4148	734.242	0.985735	95.3	0.73	0	0
5.16195	0.0172571	0.0172571	0	0	0	0	0	0	23.557	18.8479	100	33.449	807.465	0.671813	96.9	0.87	0	0
5.6054	0.0859599	0.0859599	0	0	0	0	1	1	9.919	19.4274	39.2317	31.1641	725.839	0.799899	94.4	0.89	0	0
8.87603	0.177232	0.177232	1	1	0	0	0	0	22.634	18.0613	70.6197	34.876	838.601	0.64096	91.2	1.24	0	0
5.78091	0.0246227	0.0246227	0	0	0	0	0	0	16.295	15.4833	25.3941	36.235	881.716	0.555646	85.7	0.97	0	0
7.93415	0	0	0	0	0	0	0	0	11.419	16.8929	0	36.9364	769.273	0.75368	101.3	1.12	0	0
0	0.0494548	0.0494548	1	1	0	0	0	0	16.342	17.9537	100	34.3079	769.938	0.66558	98.7	0.81	0	0
10.6404	0.0308176	0.0308176	0	0	0	0	1	1	38.711	15.8818	0	36.5641	851.747	0.730097	91.1	0.97	0	0
9.5629	0	0	0	0	0	0	0	0	4.507	16.907	0	32.9834	791.789	0.755124	86.9	1.17	0	0
12.4007	0.121847	0	0	0	0	0	1	0	2.266	20.6973	0	34.1938	759.451	0.711146	107.5	0.81	0	0
4.07524	0	0	1	0	1	0	1	0	0.319	22.257	86.0465	30.5239	587.99	1.2696	74.4	0.23	0	1
0.564972	0	0	0	0	0	0	0	0	1.239	22.3567	94.7369	36.2648	565.075	0.655431	79.6	0.43	0	0
0	0	0	0	0	0	0	0	0	0.614	17.7524	100	33.1035	963.141	0.819672	74.2	0.29	0	1
0	0	0	0	0	0	0	0	0	1.648	19.7209	100	29.4504	661.92	1.13181	79.7	0.35	0	0
0	0	0	1	0	0	0	0	0	0.24	10.8333	100	29.6089	664.116	0.27248	81.2	0.3	0	1
15.2279	0.0504967	0.0504967	0	0	0	0	0	0	355.328	22.4849	0	40.5395	912.259	0.808365	95.8	1.01	1	0
17.141	0.0540125	0.0540125	0	0	0	0	0	0	111.621	22.2386	2.44386	42.8699	936.899	0.68412	96.4	1.1	1	0
8.60201	0.0564053	0.0564053	0	0	0	0	0	0	47.082	24.7653	38.367	37.7232	692.104	0.776868	97.3	0.88	0	0
4.80113	0.0391862	0.0391862	0	0	0	0	0	0	26.098	22.9098	55.5556	36.835	739.941	0.789158	92	1.13	0	0
16.9014	0.129608	0.129608	1	1	0	0	0	0	27.477	18.6119	0	40.7866	1022.28	0.686711	92.7	1.21	0	0
8.5048	0.0640947	0.0640947	1	1	0	0	0	0	81.942	15.8161	0	37.6878	940.231	0.575544	88.2	1.16	0	0
4.87076	0.0599802	0.0599802	1	1	0	0	0	0	40.507	16.9452	39.0048	37.8379	733.664	0.689789	91.4	1.09	0	0
0.94014	0.0335168	0.0335168	1	1	0	0	0	0	16.806	17.2557	100	35.5051	835.534	0.56672	96.1	1.07	0	0
4.74167	0.094679	0.094679	0	0	0	0	0	0	13.181	19.0274	55.1429	40.2458	967.127	0.667877	99.6	0.94	0	0
7.99097	0.0397614	0.0397614	0	0	0	0	0	0	6.645	18.6155	58.2178	32.5381	763.834	0.878749	99	0.77	0	0
10.1332	0.0373548	0.0373548	0	0	0	0	0	0	16.895	20.8819	41.1493	36.2418	759.877	0.711693	94.2	1.03	0	0
0	0.0663482	0.0663482	1	1	0	0	0	0	20.839	16.5219	100	36.0874	841.907	0.586994	94.3	1.44	0	0
7.32724	0.0547221	0.0547221	1	1	0	0	0	0	30.953	17.8561	46.0384	37.7199	862.194	0.794802	87.7	1.08	0	0
6.31139	0.0623157	0.0623157	0	0	0	0	0	0	9.57	22.3616	59.8974	39.1842	1204.86	0.752642	92.9	1.16	0	0
0	0.0161238	0.0161238	1	1	0	0	0	0	26.122	16.021	100	37.3277	872.649	0.60784	90.8	1.23	0	0
2.18105	0.0479379	0.0479379	1	1	0	0	0	0	26.501	17.3465	61.2385	35.3392	730.87	0.731304	94.1	0.97	0	0
8.0591	0.0448712	0.0448712	0	0	0	0	0	0	4.467	19.3642	69.9194	36.4944	838.508	0.835787	97.8	1.14	0	0
0.177046	0	0	0	0	0	0	0	0	9.602	19.8396	100	33.6459	781.494	0.743233	94.2	1.08	0	0
3.76827	0	0	0	0	0	0	0	0	7.457	19.1364	51.3089	38.7727	1026.86	0.569904	99.9	1.01	0	0
0	0.0428945	0	0	0	0	0	0	0	1.832	28.548	100	32.3682	795.381	0.683402	92.3	1.25	0	0
0	0.0584385	0	0	0	0	0	0	0	4.343	22.2657	85.3116	38.5985	909.316	0.777858	90.3	0.97	0	0
2.52567	0	0	0	0	0	0	0	0	3.603	24.8404	85.7331	36.2422	797.929	0.70028	92.3	0.84	0	0
1.11789	0	0	1	0	0	0	0	0	0.984	21.0366	95.053	34.6062	848.392	0.663625	88.8	1.31	0	0
6.44391	0	0	0	0	0	0	0	0	1.257	39.8568	71.5835	36.6189	743.41	0.740183	93.2	1.19	0	0
6.95012	0.165563	0	1	0	0	0	0	0	1.223	27.8005	66.4495	37.6515	719.352	0.595745	95.8	0.77	0	0
3.65297	0	0	1	0	0	0	0	0	1.533	17.743	87.2181	37.1203	684.648	0.783464	83.1	0.73	0	0
7.88352	0	0	0	0	0	0	0	0	1.408	23.5796	100	41.0224	744.197	0.800663	80.3	1.1	0	0
3.41709	0	0	1	0	0	0	0	0	1.99	18.995	88.1482	46.8657	815.669	0.83245	92.4	1.61	0	0
3.32618	0	0	0	0	0	0	0	0	0.932	34.4421	85.8182	36.2751	733.573	0.837927	90	0.62	0	0
3.9019	0	0	0	0	0	0	0	0	2.691	30.7692	77.0658	38.1442	721.868	0.806567	98.6	0.79	0	0
0	0	0	1	0	0	0	0	0	8.433	17.4671	100	31.5251	703.793	0.785	86.6	1.24	0	0
0	0	0	1	0	0	0	0	0	0.706	17.1388	100	37.5573	820.418	0.963855	79.9	1.22	0	1
0	0.0576602	0.0576602	1	1	0	0	0	0	103.662	22.6274	100	42.3037	552.19	0.743062	89.5	0.7	1	0
3.84595	0.0758098	0.0758098	1	1	0	0	0	0	38.352	22.257	80.8364	47.5446	543.523	0.773443	90.5	0.68	0	0
0	0.0371257	0.0371257	1	1	0	0	0	0	14.646	15.5947	100	47.2666	491.423	0.712917	93.5	0.67	0	0
13.6082	0.0646524	0.0646524	1	1	0	0	0	0	8.223	23.6653	51.5196	45.7137	537.371	0.69864	97.8	0.79	0	0
17.0263	0.037679	0.037679	1	1	0	0	0	0	16.081	10.559	0	44.6398	499.858	0.58105	90.8	0.56	0	0
0	0.099995	0.099995	1	1	0	0	0	0	5.594	15.8742	100	48.7691	515.787	0.87302	92.5	0.59	0	0
0	0	0	0	0	0	0	0	0	3.737	18.7316	100	48.8793	417.414	0.748809	93.1	0.46	0	0
1.64802	0	0	1	1	0	0	0	0	6.614	19.1412	94.7506	41.354	522.981	0.722559	93.5	0.42	0	0
4.87985	0.0453782	0.0453782	0	0	0	0	0	0	6.783	17.8829	49.409	47.6726	447.16	0.694931	95.9	0.57	0	0
11.2114	0.0842649	0.0842649	1	1	0	0	0	0	10.195	21.2849	30.7282	46.2747	469.666	0.69337	86	0.41	0	0
0	0.023439	0.023439	1	1	0	0	0	0	7.08	11.9209	100	47.5635	493.329	0.877688	90.7	0.77	0	0
4.96201	0.0400465	0.0400465	0	0	0	0	0	0	4.212	31.4577	91.3793	44.7473	547.856	0.988461	87.4	0.49	0	0
2.58014	0	0	1	1	0	0	0	0	6.395	20.7662	86.5608	47.2296	438.781	0.765843	90.6	0.48	0	0
0	0.0664118	0.0664118	0	0	0	0	0	0	18.704	19.6535	100	43.5754	516.163	0.966928	89.1	0.62	0	0
7.64563	0.0415714	0.0415714	1	1	0	0	0	0	4.12	31.2136	66.8552	46.15	485.9	0.834598	88.2	0.48	0	0
2.26261	0.0595203	0.0595203	1	1	0	0	0	0	5.392	18.3605	95.6426	37.84	427.911	1.04156	82.8	0.29	0	0
0	0.140951	0.140951	1	1	0	0	0	0	4.019	19.781	100	45.3968	551.518	0.874162	90.7	0.34	0	0
0	0.0961292	0.0961292	1	1	0	0	0	0	8.899	10.5405	100	42.817	572.755	0.719345	93.7	0.49	0	0
15.0473	0.0607755	0.0607755	1	1	0	0	0	0	5.29	16.8998	0	46.6435	473.987	0.561535	91.6	0.52	0	0
46.5187	0	0	1	0	1	0	0	0	0.991	26.6398	100	40.3673	504.606	0.882598	67.1	1.46	0	0
0.567537	0	0	1	0	0	0	0	0	1.762	15.0965	100	43.8219	518.153	0.477027	83.3	0.48	0	1
0	0	0	1	0	0	0	0	0	0.754	17.374	100	48.6507	412.959	0.590677	82.3	0.45	0	0
3.74766	0	0	1	0	0	0	0	0	1.601	22.8607	88.6076	43.9488	357.293	0.96371	88.1	0.21	0	0
4.15677	0	0	1	0	0	0	0	0	0.842	18.5273	70.6767	45.627	504.414	1.06292	79	0.25	0	0
0	0	0	1	0	0	0	0	0	0.724	15.3315	100	41.7291	605.934	0.87369	77.7	1.3	0	0
0	0	0	1	0	0	0	0	0	1.125	21.9555	100	37.5156	605.953	0.659868	81.7	0.29	0	0
17.0732	0	0	1	0	0	0	0	0	0.246	17.0732	69.8718	48.8033	568.733	0.703606	79.1	1.53	0	1
2.97723	0	0	1	0	0	0	0	0	0.571	11.9089	97.8658	43.3407	447.208	1.19124	86.7	0.26	0	1
6.38298	0	0	1	0	1	0	0	0	0.047	38.2979	98.8372	12.2137	490.887	0	61.5	0.09	0	1
6.15377	0.0790396	0.0790396	1	1	0	0	0	0	59.882	21.853	67.1076	45.9534	584.319	0.801716	89.4	0.81	0	0
0.0477428	0.0974669	0.0974669	1	1	0	0	0	0	18.851	18.9168	100	46.2779	559.805	0.832342	87.8	0.82	0	0
6.50976	0.0859143	0.0859143	1	1	0	0	0	0	5.991	22.8009	72.1913	48.4992	616.534	0.787402	91.7	0.72	0	0
10.2088	0.0716486	0.0716486	0	0	0	0	0	0	6.416	25.3429	61.1272	49.8097	511.24	0.805178	88.6	0.45	0	0
16.2532	0.0569898	0.0569898	1	1	0	0	0	0	3.507	15.5974	50.5633	51.3133	558.758	0.640397	83.4	0.71	0	0
3.96729	0.0205174	0.0205174	1	1	0	0	0	0	12.351	21.0266	95.4493	46.2517	560.618	0.907019	89.3	0.74	0	0
13.4335	0.121652	0.121652	1	1	0	0	0	0	47.806	25.6767	27.9107	42.3461	632.047	0.73406	89.9	0.81	0	0
0	0.0640082	0.0640082	1	1	0	0	0	0	6.321	29.7421	100	51.4819	456.862	0.799491	94.5	0.51	0	0
4.769	0.0713279	0.0713279	1	1	0	0	0	0	11.407	28.6666	86.6531	46.8424	597.87	0.617871	95.2	0.8	0	0
4.18478	0.0597764	0.0597764	0	0	0	0	0	0	3.68	31.0054	75.5801	37.8599	477.966	0.805038	92.6	0.26	0	0
8.29315	0.105887	0.105887	0	0	0	0	0	0	2.074	34.4262	78.3333	49.3802	469.424	0.87176	97.3	0.25	0	0
4.6457	0.102504	0.102504	1	1	0	0	0	0	7.663	30.3928	89.0385	47.4943	515.61	0.671752	93.3	0.61	0	0
2.03102	0	0	0	0	0	0	0	0	2.708	32.2009	92.1021	48.363	491.967	0.715826	99.3	0.51	0	0
1.02949	0	0	1	1	0	0	0	0	3.594	31.5526	95.9406	47.4685	506.102	0.598019	94.6	0.52	0	0
4.91557	0.0516725	0.0516725	1	1	0	0	0	0	11.311	26.7085	69.2801	43.37	646.078	0.55754	96.2	0.69	0	0
3.94583	0.080844	0.080844	1	1	0	0	0	0	9.377	16.8924	84.0124	47.4032	592.357	0.613645	98.6	0.7	0	0
2.04082	0	0	1	0	0	0	0	0	0.441	27.4376	97.5352	49.0845	633.109	0.48288	73.5	0.77	0	0
7.15291	0	0	1	0	0	0	0	0	4.264	24.2026	71.5247	43.0227	686.697	0.566943	91.8	0.86	0	0
4.45196	0	0	1	0	0	0	0	0	3.549	25.8101	69.6191	45.5814	568.725	0.520259	90.3	0.5	0	0
2.09351	0	0	0	0	0	0	0	0	2.866	27.3552	94.2241	43.9121	531.989	0.557286	93.5	0.58	0	0
1.96746	0	0	1	0	1	0	0	0	2.643	30.3821	96.2937	50.0108	543.36	0.633901	78.7	0.96	0	0
0.96911	0	0	1	0	0	0	0	0	1.651	29.3761	96.4573	51.8369	452.196	0.67701	97.6	0.41	0	0
0	0	0	1	0	1	0	0	0	2.115	31.3475	100	48.6414	421.062	0.642842	86.6	0.35	0	0
2.5759	0	0	1	0	0	0	0	0	1.087	30.6348	93.6652	49.0909	423.626	0.637196	95.7	0.3	0	0
4.48613	0.0888178	0	1	0	0	0	0	0	2.452	33.4829	76.6603	47.4684	515.719	0.684541	94.1	0.23	0	0
6.63415	0.109502	0.109502	1	1	0	0	0	0	29.318	15.7924	73.6543	47.592	597.617	0.628386	90.7	0.9	0	0
7.04494	0.0580131	0.0580131	1	1	0	0	0	0	5.763	31.3899	76.8548	41.3254	600.796	0.671814	86.8	1.11	0	0
2.64423	0.123877	0.123877	1	1	0	0	0	0	2.496	30.8494	92.7503	42.0841	552.749	0.822403	93.9	0.47	0	0
13.847	0	0	1	1	0	0	0	0	1.856	39.4935	88.8689	46.0915	475.112	0.686605	96.1	0.47	0	0
2.61113	0.0736485	0.0736485	1	1	1	1	1	1	3.217	16.5372	89.8113	53.0123	489.975	0.718583	99.9	0.5	0	0
8.48669	0.0574201	0.0574201	1	1	0	0	0	0	4.619	30.5694	79.4488	51.4914	555.634	0.659729	91.9	0.72	0	0
8.13366	0.0708098	0.0708098	1	1	0	0	0	0	6.135	30.6602	70.7066	50.9963	558.102	0.602806	90	0.81	0	0
11.1344	0.196637	0	1	0	0	0	0	0	1.428	33.7535	96.1702	49.8739	577.973	0.648824	80.1	0.45	0	0
6.41711	0	0	1	0	0	0	0	0	0.187	39.0374	96.7568	52.3809	522.912	0.485774	78	0.15	0	0
2.00946	0	0	0	0	0	0	0	0	0.846	37.7069	100	49.5458	567.957	0.665906	85	0.31	0	0
5.94727	0.0800128	0	1	0	0	0	0	0	1.631	34.5187	99.2063	53.3601	655.298	0.540289	88.1	0.37	0	0
0	0	0	1	0	0	0	0	0	1.079	19.3698	100	43.3712	565.448	0.802568	92.1	0.73	0	0
0	0	0	1	0	0	0	0	0	1.079	19.3698	100	43.3712	565.448	0.802568	92.1	0.73	0	0
0	0	0	1	0	0	0	0	0	1.079	19.3698	100	43.3712	565.448	0.802568	92.1	0.73	0	0
3.53798	0.176803	0	1	0	0	0	0	0	0.961	28.3039	100	37.2995	581.892	0.716332	99	0.97	0	0
5.23416	0	0	1	0	0	0	0	0	0.726	31.6804	100	41.8116	476.659	0.850515	80.8	1.1	0	0
1.78571	0	0	1	0	1	0	0	0	1.288	35.2484	100	43.4415	565.657	0.707676	91.6	0.4	0	0
7.69789	0.171894	0.171894	0	0	0	0	0	0	17.914	26.3984	100	39.2658	572.284	0.876319	89.7	0.82	0	0
7.79639	0.0377131	0.0377131	0	0	0	0	0	0	10.569	15.1291	36.0714	35.4186	643.799	0.542005	90.9	0.68	0	0
1.78713	0.0613798	0.0613798	1	1	0	0	0	0	2.518	29.7061	97.8056	34.6905	587.331	0.625132	88.4	0.59	0	0
32.1959	0.101235	0.101235	0	0	0	0	0	0	3.839	25.788	0	34.5364	543.322	0.620761	85.9	0.46	0	0
1.07346	0.0675676	0.0675676	0	0	0	0	0	0	2.981	28.9836	32.948	37.1106	525.508	0.634071	86.8	0.74	0	0
7.55923	0.126767	0.126767	0	0	0	0	0	0	6.416	15.1184	66.1238	36.0799	510.221	0.678939	77.6	0.84	0	0
0	0.0540818	0.0540818	1	1	0	0	1	1	12.341	15.169	100	36.0112	562.068	0.573794	87.2	0.62	0	0
3.71507	0	0	1	1	0	0	0	0	5.868	14.5024	83.6572	32.8085	569.034	0.478153	86.6	0.48	0	0
18.6482	0	0	1	1	0	0	0	0	7.797	20.572	66.0593	38.5208	576.659	0.774787	87.5	0.77	0	0
17.8377	0.0818398	0.0818398	1	1	0	0	0	0	6.789	24.9079	71.6126	32.2587	546.329	0.665098	84.4	0.65	0	0
6.79389	0.0742005	0.0742005	1	1	0	0	0	0	2.62	27.4046	83.837	37.9941	639.417	0.938144	85.3	0.57	0	0
28.3936	0.0545256	0.0545256	0	0	0	0	0	0	4.258	20.3147	0	30.311	585.287	0.579445	83.1	0.54	0	0
8.10811	0.110693	0	1	0	0	0	0	0	1.517	31.5096	85.8291	41.2998	489.548	0.885922	82.4	0.41	0	0
0.520833	0	0	1	0	0	0	0	0	0.192	23.9583	98.9011	40	485.629	0.503356	77	0.21	0	0
2.25458	0	0	1	0	0	0	0	0	2.129	19.9154	97.6319	45.7974	612.808	0.764548	77.8	0.31	0	0
13.6556	0	0	1	0	1	0	0	0	1.179	15.6913	98.6692	44.2652	583.801	0.869565	79.1	0.31	0	0
5.94807	0	0	0	0	0	0	0	0	3.312	12.1679	89.6476	40.6284	689.546	0.502232	82.7	1.46	0	0
0	0	0	0	0	0	0	0	0	0.162	33.3333	100	36.211	654.256	0.421053	75.6	0.22	0	1
0	0	0	1	0	0	0	0	0	0.966	14.3892	100	37.5498	542.908	0.788132	79.2	0.37	0	0
14.2599	0	0	0	0	0	0	0	0	0.554	22.2022	79.7531	38.6816	609.197	0.250557	144.1	1.85	0	1
8.31354	0.336814	0	0	0	0	0	0	0	0.421	26.1283	73.4104	39.4093	939.238	0.343171	96.5	1.75	0	1
0.457317	0	0	1	0	0	0	0	0	0.656	18.75	100	36.4689	579.805	0.520156	76.1	0.78	0	1
4.01679	0	0	1	0	0	0	0	0	1.668	27.3981	95.2931	37.3743	812.716	0.612227	74.7	0.76	0	0
0	0	0	0	0	0	0	0	0	0.162	20.9876	100	26.506	503.505	1.65094	88.5	0.11	0	1
0	0	0	0	0	0	0	0	0	0.087	35.6322	100	33.3333	455.931	0.581395	86.8	0.08	0	1
11.4111	0.12371	0.12371	0	0	0	0	0	0	21.777	32.2404	52.8532	38.2628	631.751	0.974802	86.9	0.73	0	0
4.33022	0.0490828	0.0490828	1	1	0	0	0	0	13.579	28.6545	73.491	40.9472	483.377	0.838663	91.7	0.65	0	0
0.0904568	0.090843	0.090843	0	0	0	0	0	0	15.477	22.0521	100	37.983	552.291	0.765838	89.2	0.59	0	0
5.60618	0.0367202	0.0367202	1	1	0	0	0	0	6.475	17.7143	72.8291	36.296	485.115	0.628229	90.3	0.56	0	0
6.01169	0.0449196	0.0449196	1	1	0	0	0	0	3.593	28.806	64.9154	38.1459	447.395	0.569269	87.2	0.59	0	0
0	0.0835282	0.0835282	0	0	0	0	0	0	9.215	19.8372	100	38.8914	566.719	0.629441	92.2	0.55	0	0
0	0.0581125	0.0581125	1	1	0	0	0	0	4.123	13.5338	100	41.8467	538.299	0.649175	88.2	0.65	0	0
2.18032	0.0416719	0.0416719	1	1	1	1	0	0	1.697	11.6677	97.9389	31.7088	525.133	0.586524	89.6	0.54	0	0
0	0.079466	0.079466	0	0	0	0	0	0	4.619	15.1332	100	35.2877	461.596	0.754683	92.1	0.32	0	0
2.8216	0.0888599	0.0888599	1	1	0	0	0	0	13.184	16.7324	64.4779	35.6372	495.151	0.670395	90.2	0.67	0	0
6.67012	0.0984872	0.0984872	1	1	0	0	0	0	19.295	15.9627	16.6502	40.3477	486.692	0.756208	81.9	0.57	0	0
12.4554	0.0622278	0.0622278	1	1	0	0	0	0	5.604	28.0871	40.1111	39.7392	489.336	0.640554	90.5	0.62	0	0
44.0559	0.0632591	0.0632591	1	1	0	0	0	0	1.287	26.8065	0	37.5361	471.68	0.806103	87.2	0.52	0	0
14.4348	0.0600324	0.0600324	1	1	0	0	0	0	8.722	31.9995	30.4054	36.4528	541.769	0.886286	87.1	0.64	0	0
0	0	0	0	0	0	0	0	0	1.033	18.4898	100	35.0263	661.391	0.853312	84.1	0.3	0	0
0	0	0	0	0	1	0	0	0	0.784	16.199	100	13.5931	880.216	0.640342	75.5	0.25	0	1
0	0	0	0	0	1	0	0	0	0.784	16.199	100	13.5931	880.216	0.640342	75.5	0.25	0	1
2.5	0	0	0	0	1	0	0	0	0.36	20.5556	96.7033	20.0968	838.348	0.285103	91.7	0.19	0	1
0	0	0	1	0	1	0	0	0	0.186	13.9785	97.1698	25.463	535.64	0.409836	77.7	1.08	0	1
1.9035	0	0	1	0	0	0	0	0	2.259	18.7694	67.7966	39.0458	459.563	0.611354	79.1	0.27	0	0
3.72059	0.102062	0	1	0	0	0	1	0	4.166	17.5228	75.2097	35.6062	935.071	0.606192	60.5	1.63	0	0
11.542	0.137514	0	1	0	1	0	0	0	1.083	24.6537	58.1818	34.6498	566.356	0.526479	80.7	0.65	0	0
2.51099	0	0	1	0	0	0	0	0	1.593	15.2542	100	34.6316	471.649	0.667735	83.5	0.36	0	0
0.992063	0	0	1	0	0	0	0	0	0.504	17.8571	87.8505	37.4187	630.932	0.720396	78.3	0.27	0	1
1.0101	0.277546	0	1	0	0	0	0	0	1.386	15.5123	100	37.4718	401.35	0.938541	85.9	0.26	0	0
6.06684	0	0	1	0	0	0	0	0	1.945	17.2751	80.854	40.8898	539.162	0.595948	87.2	0.72	0	0
0	0	0	1	0	0	0	0	0	1.404	18.5185	100	41.5854	532.368	0.585302	81.1	0.48	0	0
1.32774	0	0	1	0	0	0	0	0	1.431	15.3739	98.044	42.4721	486.471	0.508992	77.1	0.7	0	1
0	0	0	1	0	0	0	0	0	0.775	16.7742	100	34.1294	548.383	0.754401	82.4	0.24	0	1
0	0	0	1	0	0	0	0	0	1.33	18.9474	100	39.7649	556.433	0.510986	83.7	0.59	0	1
0	0.137988	0	1	0	0	0	0	0	2.778	17.6026	100	32.4389	496.081	0.643036	84.6	0.4	0	0
0	0.347705	0	1	0	0	0	0	0	0.748	22.9947	100	40.404	413.96	1.11065	81.3	0.19	0	0
0.913938	0	0	1	0	0	0	0	0	1.313	15.7654	100	35.8547	454.766	0.727513	76.7	0.23	0	1
0	0	0	0	0	1	0	0	0	0.07	15.7143	100	36.1702	545.944	0.518135	71.6	0.16	0	1
0	0	0	0	0	0	0	0	0	0.191	19.3717	95.6522	40.7725	441.307	0	75.8	0.11	0	1
0	0	0	1	0	0	0	0	0	0.706	16.1473	100	34.7237	507.125	1.0089	64.9	0.23	0	1
7.5	0	0	1	0	0	0	0	0	0.08	41.25	100	25.641	373.894	1	71.5	0.12	0	1
0	0	0	0	0	0	0	0	0	0.297	26.2626	100	39.5349	400.784	1.11111	83	0.16	0	1
15.2542	0	0	0	0	0	0	0	0	0.236	17.7966	100	44.1559	466.133	0.863132	73.4	0.17	0	1
0.781861	0	0	1	0	0	0	0	0	1.279	18.7647	69.7987	33.1234	456.097	0.938967	79	0.27	0	1
1.04556	0	0	1	0	0	0	0	0	1.339	17.2517	81.2866	34.9794	478.084	0.886699	74	0.3	0	1
2.04082	0	0	1	0	0	0	0	0	0.196	29.5918	95.7447	24.7706	352.533	1.22592	74.4	0.18	0	1
9.88372	0	0	1	0	0	0	0	0	0.172	22.6744	96.1905	32.9173	432.613	0.639205	79	0.2	0	1
1.40845	0	0	0	0	0	0	0	0	0.355	20.2817	94.9153	39.2573	398.875	1.05597	83	0.16	0	1
11.9403	0	0	0	0	1	0	0	0	0.804	19.0298	0	30.9314	598.018	0.728598	86.7	0.41	0	1
2.44681	0	0	0	0	0	0	0	0	0.94	15.9574	85.6164	32.0413	629.646	0.587438	77.7	0.28	0	1
5.57587	0	0	1	0	0	0	0	0	1.094	21.0238	82.6347	35.386	395.121	0.703675	82.1	0.2	0	1
3.73027	0	0	1	0	0	0	0	0	1.394	29.8422	80.1802	43.9692	500.037	0.666223	88.6	0.81	0	0
3.42785	0.169405	0	1	0	0	0	0	0	2.363	16.5891	81.8841	32.8487	506.527	0.450366	86.5	0.4	0	0
5.17456	0	0	0	0	0	0	0	0	1.604	15.6484	69.3333	34.9145	477.465	0.85048	81	0.29	0	1
2.44154	0	0	0	0	0	0	0	0	2.908	18.8446	82.1782	31.234	481.617	0.725268	88.4	0.54	0	0
3.93795	0	0	1	0	0	0	0	0	0.838	17.0644	77.3333	32.7753	437.443	0.506329	85	0.19	0	1
1.625	0	0	0	0	1	0	0	0	0.8	13.125	81.3433	31.1037	423.597	0.579252	72.2	0.28	0	1
7.8125	0.199681	0	1	0	0	0	0	0	1.088	13.8787	0	36.0409	437.029	0.481171	88.5	0.45	0	0
0	0	0	1	0	0	0	0	0	0.502	21.7131	69.0722	38.8179	379.697	0.683891	84.6	0.14	0	1
8.62595	0.156006	0	1	0	0	0	0	0	2.62	17.1756	0	32.8267	482.772	0.610863	87.3	0.34	0	0
1.55039	0	0	1	0	0	0	0	0	0.387	19.6382	78.4	30	402.135	0.483092	82.7	0.14	0	1
0	0.070257	0.070257	0	0	0	0	0	0	46.298	16.4737	100	38.4894	656.16	0.78898	91.6	0.87	0	0
0	0.0245471	0.0245471	0	0	0	0	0	0	12.978	13.0451	100	39.018	622.673	0.937671	88.5	1	0	0
0	0.0508104	0.0508104	1	1	0	0	0	0	10.585	30.77	100	38.188	641.855	0.870513	85.7	0.8	0	0
23.0976	0.0213853	0.0213853	1	1	0	0	0	0	8.936	27.0479	24.0498	39.0192	653.442	0.715015	89.7	0.65	0	0
4.27802	0.0466287	0.0466287	1	1	0	0	0	0	9.654	17.2778	81.7595	38.6024	592.309	0.774987	87.9	0.54	0	0
10.619	0.254561	0.254561	1	1	0	0	0	0	2.1	15.9524	61.4089	38.2062	615.328	0.646976	99.1	0.61	0	0
0	0.0482812	0.0482812	1	1	0	0	0	0	2.916	34.0192	100	40.493	612.367	0.640954	90.6	0.68	0	0
0	0.0291605	0.0291605	0	0	0	0	0	0	5.84	26.9692	100	36.3444	649.486	0.791888	97	0.78	0	0
10.5289	0.106153	0.106153	0	0	0	0	0	0	4.141	30.838	67.4371	39.2462	583.098	0.862521	85	0.54	0	0
0	0.0317309	0.0317309	1	1	0	0	0	0	4.771	33.6827	100	40.223	558.292	0.771226	95.3	0.63	0	0
0	0.0271363	0.0271363	0	0	0	0	0	0	14.291	23.7072	100	36.6635	661.778	0.69711	86.6	1.01	0	0
11.3932	0.145126	0.145126	1	1	0	0	0	0	20.837	15.4053	0	35.1742	709.325	0.642138	89.8	0.96	0	0
24.3419	0.262467	0.262467	1	1	0	0	0	0	2.621	28.6913	39.5406	36.8262	586.524	0.619864	91.3	0.5	0	0
0	0.069667	0.069667	1	1	0	0	0	0	3.743	24.7128	100	38.5433	568.217	0.707203	86.5	0.39	0	0
0	0.124699	0.124699	1	1	0	0	0	0	7.773	17.7152	100	38.28	634.303	0.584291	88.4	0.35	0	0
2.67225	0.103966	0.103966	1	1	0	0	0	0	6.923	19.6302	84.1713	40.5262	592.233	0.667395	85.9	0.44	0	0
1.36929	0.0508311	0.0508311	1	1	0	0	0	0	4.747	14.9147	94.3247	34.4188	683.74	0.965293	86	0.61	0	0
3.65705	0.0857118	0	1	0	0	0	0	0	2.461	16.2942	92.2717	38.2674	796.015	0.724926	86.6	1.02	0	0
10.6699	0.174978	0	1	0	0	0	0	0	2.493	19.8155	56.7627	39.4325	644.572	0.904288	91	0.76	0	0
10.7172	0	0	0	0	0	0	0	0	4.824	16.7496	26.0786	40.0092	551.904	0.824194	72.8	0.66	0	0
13.7907	0.0701016	0	1	0	0	0	0	0	5.83	16.0206	0	39.5037	599.459	0.780696	86.7	0.76	0	0
0	0	0	0	0	0	0	0	0	1.136	17.6937	100	39.1563	611.706	0.723372	81	0.69	0	0
6.94215	0	0	1	0	0	0	0	0	0.605	25.2893	92.3809	34.5307	607.309	0.69735	84	0.69	0	0
3.07287	0	0	1	0	0	0	0	0	1.139	15.101	91.2621	38.7679	512.595	0.660964	85.2	0.47	0	0
2.51537	0	0	1	0	0	0	0	0	1.789	14.9804	85.503	34.8107	575.777	0.911917	81.8	0.53	0	0
2.38664	0	0	1	0	0	0	0	0	0.838	20.6444	92.1466	38.5542	536.955	0.845948	86.2	0.39	0	0
4.53686	0	0	1	0	0	0	0	0	1.587	26.276	89.8148	38.171	603.925	0.690934	90.3	0.46	0	0
1.67102	0	0	1	0	0	0	0	0	1.915	17.7023	86.6279	36.9131	605.183	0.642674	79.1	0.31	0	0
0	0	0	1	0	0	0	0	0	0.301	19.6013	100	25.6499	619.644	0.392465	84.3	0.17	0	1
15.2666	0	0	1	0	0	0	0	0	1.238	10.0162	62.5806	36.2852	613.525	0.786252	89.7	0.7	0	0
0.615385	0	0	1	0	0	0	0	0	0.325	19.6923	100	38.806	1185.37	0.760456	75.2	0.42	0	1
4.11927	0.084356	0.084356	0	0	0	0	0	0	64.526	27.3921	53.1346	37.7154	728.817	0.770966	90.9	0.92	1	0
20.3707	0.0527561	0.0527561	1	1	0	0	0	0	66.36	29.8704	20.9283	40.1706	737.552	0.719718	89.2	0.91	1	0
24.1917	0.0285891	0.0285891	1	1	0	0	0	0	18.775	27.3928	2.61357	38.9982	726.308	0.602088	80.9	1.11	0	0
11.7875	0.136357	0.136357	1	1	0	0	0	0	4.123	25.6852	0	37.6707	703.029	0.905084	85.8	1	0	0
22.3309	0.0351191	0.0351191	1	1	0	0	0	0	13.909	17.14	0	38.4172	776.835	0.696792	84	1	0	0
6.43939	0.0147369	0.0147369	0	0	0	0	0	0	12.144	25.0329	65.4993	39.5512	694.372	0.780532	88	0.95	0	0
0	0.025455	0.025455	1	1	0	0	0	0	7.333	31.256	100	34.0011	710.135	0.854568	85.9	0.87	0	0
10.94	0.0576269	0.0576269	1	1	0	0	0	0	8.181	30.0697	71.3786	38.0659	656.44	0.584117	89.5	0.81	0	0
3.08126	0.0618597	0.0618597	0	0	0	0	0	0	22.718	26.3139	73.2567	39.7989	708.197	0.857107	77.1	1.15	0	0
5.80602	0.0482224	0.0482224	1	1	0	0	0	0	13.486	24.9444	93.5931	39.1003	704.764	0.626457	87	1.02	0	0
4.93738	0.0550403	0.0550403	1	1	0	0	0	0	26.35	16.1973	30.7768	38.9729	690.453	0.669757	82	0.96	0	0
0	0.0518493	0.0518493	1	1	0	0	0	0	8.686	17.2001	100	38.5669	704.813	0.722206	80.7	1.03	0	0
3.06353	0.0683686	0.0683686	1	1	0	0	0	0	17.692	19.2742	68.3538	38.8025	691.939	0.700009	86.5	0.87	0	0
21.3793	0.0703037	0.0703037	1	1	0	0	0	0	9.86	14.4016	0	37.01	803.376	0.658161	79.8	1.15	0	0
0	0.0242536	0.0242536	1	1	0	0	0	0	8.376	13.9207	100	39.0871	671.781	0.59416	86.7	0.97	0	0
2.77778	0	0	1	1	0	0	0	0	2.556	29.8905	91.6188	34.3845	586.686	0.71588	88.5	0.55	0	0
28.436	0.0381519	0.0381519	1	1	0	0	0	0	4.22	24.0758	0	40.2062	759.843	0.551848	79	1.53	0	0
21.3599	0.13776	0.13776	1	1	0	0	0	0	4.471	25.8108	25.3798	39.5132	753.351	0.481312	76.5	1.17	0	0
15.3308	0.162232	0.162232	1	1	0	0	0	0	2.857	33.6017	59.4485	40.7242	622.91	0.725171	85.4	0.62	0	0
0	0.0581835	0.0581835	1	1	0	0	0	0	6.187	14.7891	100	37.9813	758.202	0.735729	78.7	1.48	0	0
8.50829	0.0879508	0.0879508	0	0	0	0	0	0	3.62	25.0276	88.6068	34.7491	662.074	0.668629	82	0.8	0	0
13.8813	0.0770951	0.0770951	0	0	0	0	1	1	5.864	17.9059	60.7029	39.202	714.148	0.764469	85	0.83	0	0
0	0.0399042	0.0399042	1	1	0	0	0	0	9.71	14.9434	100	35.3745	675.085	0.717725	81.3	0.91	0	0
0	0	0	1	0	0	0	0	0	3.302	21.4113	100	34.7813	581.76	0.94352	81.7	0.76	0	0
3.27144	0	0	1	0	0	0	0	0	1.131	19.0097	84.4221	31.4418	556.226	0.91994	87.4	0.44	0	0
0	0	0	1	0	0	0	0	0	0.832	11.4183	100	35.469	486.649	0.885502	83.3	0.33	0	0
0	0	0	1	0	0	0	0	0	0.943	16.9671	100	33.4151	542.202	1.00564	83.1	0.38	0	0
0.541272	0	0	1	0	0	0	0	0	1.478	21.9215	100	36.6435	534.883	0.842642	82.3	0.42	0	0
0	0.101636	0	0	0	0	0	0	0	1.255	46.0558	49.4075	39.1921	740.013	1.00554	85.6	0.81	0	0
27.5703	0.0617932	0	1	0	0	0	0	0	2.597	28.2634	0	41.3554	780.65	0.631564	81.8	1.02	0	0
28.5108	0.100221	0	1	0	0	0	0	0	3.062	26.7799	0	43.4186	849.307	0.762682	70.2	1.46	0	0
9.11765	0	0	1	0	0	0	0	0	3.74	15.2139	0	36.8227	781.282	0.731241	83.3	1.08	0	0
6.80056	0	0	1	0	0	0	0	0	2.838	10.9232	80.0905	38.1534	731.234	0.638132	83.5	1.16	0	0
0	0	0	1	0	0	0	0	0	1.032	22.4806	100	35.4503	585.106	0.771336	87.4	0.4	0	0
3.39595	0.0992457	0	1	0	0	0	0	0	1.384	32.5867	94.958	37.1786	650.533	0.561293	87.5	0.7	0	0
17.3227	0.0829832	0.0829832	1	1	0	0	0	0	178.8	15.8277	13.6732	38.3747	802.683	0.859011	98.1	1.06	1	0
2.14241	0.038357	0.038357	1	1	0	0	0	0	73.982	15.401	88.1509	35.0146	712.535	0.637816	89	1.05	0	0
0	0.0442341	0.0442341	1	1	0	0	0	0	31.592	24.4239	100	36.9966	831.494	0.589013	85.5	1.15	0	0
5.35589	0.0465119	0.0465119	0	0	0	0	0	0	34.168	26.0595	0	33.6617	640.67	0.818785	83.2	0.87	0	0
25.4527	0.0910678	0.0910678	1	1	0	0	0	0	11.763	24.7471	0	36.6744	655.71	0.81359	88.2	0.96	0	0
2.88641	0.0852341	0.0852341	0	0	0	0	0	0	9.666	25.419	89.337	37.0933	742.682	0.584602	94.7	1.14	0	0
14.4137	0.0199288	0.0199288	1	1	0	0	0	0	23.436	35.0444	25.2433	36.0625	796.41	0.774832	92.8	1.08	0	0
10.5574	0.0554244	0.0554244	0	0	0	0	0	0	19.664	16.665	58.0433	36.3293	696.639	0.663055	91.2	1.01	0	0
11.7772	0.0597568	0.0597568	1	1	0	0	0	0	9.892	18.5908	0	35.0187	678.842	0.774657	88.2	0.8	0	0
9.23943	0.0581074	0.0581074	1	1	0	0	0	0	5.509	39.9165	76.742	39.3437	810.719	0.69154	98.3	1.61	0	0
18.0684	0.0448665	0.0448665	1	1	0	0	0	0	8.656	32.5555	39.1763	39.5836	855.93	0.712407	76.3	1.59	0	0
29.4418	0.0589338	0.0589338	0	0	0	0	0	0	14.493	24.5636	29.1962	36.8871	899.792	0.574587	76.4	1.49	0	0
5.25559	0.058223	0.058223	0	0	0	0	0	0	20.169	15.266	69.1729	38.9542	805.675	0.54718	83.2	1.29	0	0
9.27985	0.048479	0.048479	1	1	0	0	0	0	9.623	24.1609	0	36.4754	662.288	0.632761	92.3	0.93	0	0
14.3376	0.0537895	0.0537895	0	0	0	0	0	0	7.156	25.8105	48.1132	36.01	692.731	0.583942	90.3	1.03	0	0
0	0.0361063	0.0361063	0	0	0	0	0	0	4.052	18.2626	100	38.2691	709.452	0.856999	94.4	1.19	0	0
5.04824	0.0789843	0.0789843	0	0	0	0	0	0	12.024	35.6038	73.5486	34.4496	670.843	0.764632	86.2	0.9	0	0
0	0.056153	0.056153	0	0	0	0	0	0	12.658	23.6451	100	35.7089	796.336	0.587042	83	1.47	0	0
0	0.0440995	0.0440995	0	0	0	0	0	0	12.9	28.6822	100	33.0385	725.942	0.81768	89.7	1.02	0	0
5.10388	0.0386847	0.0386847	0	0	0	0	0	0	6.642	15.1912	68.7246	36.1969	684.277	0.704406	88.8	0.66	0	0
3.18007	0	0	0	0	0	0	0	0	12.201	15.1217	64.5029	36.7955	775.864	0.607516	91.1	1.2	0	0
21.7508	0.0244577	0.0244577	1	1	0	0	0	0	7.848	21.4449	0	36.7808	803.702	0.519616	91	1.01	0	0
31.1845	0.0486121	0.0486121	1	1	0	0	0	0	2.575	31.8835	0	37.7874	736.755	0.650671	83.4	1.15	0	0
13.2517	0.0433557	0.0433557	0	0	0	0	0	0	3.758	34.0607	68.0171	35.3232	703.456	0.607116	90	0.86	0	0
10.4381	0.0916814	0.0916814	0	0	0	0	0	0	6.026	25.4066	83.342	36.5404	773.026	0.795308	88	1.01	0	0
12.2049	0.0248602	0.0248602	1	1	0	0	0	0	7.202	26.5621	50.3398	37.0153	962.303	0.506007	82.6	1.22	0	0
10.3947	0.0313342	0.0313342	1	1	0	0	1	1	10.236	15.2403	45.0039	24.4741	936.634	0.540831	78.1	1.5	0	0
4.12689	0	0	0	0	0	0	0	0	6.809	24.262	84.4555	33.1247	703.739	0.71344	84.7	0.76	0	0
7.21545	0	0	0	0	0	0	0	0	3.936	17.1748	91.0774	35.7221	774.509	0.653712	88.8	1.11	0	0
4.72973	0.0251934	0.0251934	0	0	0	0	0	0	7.4	25.4189	88	34.3104	809.243	0.898876	89.3	1.09	0	0
6.52149	0.0462086	0.0462086	0	0	0	0	0	0	8.633	17.4447	24.8428	35.2617	818.469	0.673207	85.7	1.1	0	0
9.40032	0.0496993	0	0	0	0	0	0	0	3.702	27.6877	46.2637	35.3238	795.009	0.541537	89.7	1.03	0	0
0	0.0416806	0	1	0	0	0	0	0	4.103	15.7446	100	35.3106	985.172	0.486464	79.9	1.2	0	0
0.963745	0	0	0	0	0	0	0	0	2.179	19.4585	100	32.3313	816.74	0.863473	83.3	1.28	0	0
14.3101	0	0	0	0	0	0	0	0	1.761	24.0204	48.0237	35.4063	794.439	0.519618	78.4	1.59	0	0
4.7619	0	0	0	0	0	0	0	0	3.024	27.3809	88.9333	36.1676	702.319	0.520938	88.6	0.97	0	0
3.23409	0	0	0	0	0	0	0	0	1.948	17.0945	85.8871	33.6405	758.032	0.700191	90.3	0.96	0	0
8.47458	0.0543774	0	0	0	0	0	0	0	3.127	32.5871	68.7619	37.6838	762.94	0.784594	87	1	0	0
7.69231	0	0	1	0	0	0	0	0	0.546	16.3004	86.7925	36.2101	1126.75	0.874636	61.9	2.77	0	1
0	0	0	0	0	0	0	0	0	1.687	27.2081	100	35.9038	779.478	0.473118	85.1	0.91	0	0
7.19316	0	0	0	0	0	0	0	0	1.988	30.7847	100	28.8576	681.185	0.755092	86.4	0.61	0	0
0	0.167926	0	0	0	0	0	0	0	2.994	18.8711	100	32.9222	703.529	0.642143	95.5	0.79	0	0
2.37241	0	0	0	0	0	0	0	0	3.625	23.3931	100	35.1778	706.352	0.631658	80.5	1.28	0	0
0	0	0	0	0	0	0	0	0	1.986	27.8953	99.8804	36.0883	1226.24	0.679523	81.2	0.74	0	0
0	0	0	0	0	0	0	0	0	2.214	18.654	100	34.7996	857.917	0.642958	82.9	0.92	0	0
0	0	0	0	0	0	0	0	0	1.117	31.3339	92.402	36.1301	739.757	0.607083	83.2	0.68	0	0
11.2924	0	0	0	0	0	0	0	0	5.517	16.9839	46.875	33.4468	817.894	0.424009	71.6	1.54	0	0
0.474496	0	0	1	0	0	0	0	0	0.843	23.962	97.4828	33.035	650.915	0.909091	91.3	0.31	0	0
3.78378	0	0	1	0	0	0	0	0	0.37	29.1892	93.8525	42.2032	558.488	0.848806	77.7	0.24	0	0
0	0	0	1	0	0	0	0	0	0.236	17.3729	95.8678	38.403	541.679	0.637958	89.4	0.34	0	1
7.50603	0.032575	0.032575	0	0	0	0	0	0	30.269	21.56	75.2301	36.8147	711.86	0.67436	82.1	1.1	0	0
33.499	0.0716066	0.0716066	0	0	0	0	0	0	12.272	28.7158	42.8465	40.9649	557.365	0.960677	89.6	0.7	0	0
12.1008	0.0577714	0.0577714	1	1	0	0	0	0	14.966	27.2551	46.7492	39.1197	549.014	0.979677	91.5	0.68	0	0
8.37287	0.0993584	0.0993584	1	1	0	0	0	0	12.648	23.6322	57.9485	38.1935	736.476	0.744688	94.7	0.97	0	0
6.63133	0.0470389	0.0470389	0	0	0	0	0	0	8.867	21.2135	60.2465	34.1776	575.093	0.662995	93.1	0.8	0	0
1.66667	0	0	0	0	0	0	0	0	2.1	31.8571	96.7136	32.1731	513.745	1.36746	85.4	0.53	0	0
7.90227	0.0440451	0.0440451	1	1	0	0	0	0	5.239	15.3273	82.9249	41.3154	659.416	0.669283	94.7	0.98	0	0
3.04818	0.0326435	0.0326435	0	0	0	0	0	0	5.085	32.8417	83.6553	35.208	504.442	1.24217	88.7	0.51	0	0
3.67054	0.0606759	0.0606759	0	0	0	0	0	0	7.928	29.9823	97.1622	37.7035	688.711	1.00952	94.3	0.73	0	0
20.5047	0	0	1	0	0	0	0	0	0.634	34.2271	60.6178	35.5817	845.29	0.694235	79.6	0.59	0	0
0	0	0	1	0	0	0	1	0	2.463	20.4222	100	37.6245	760.083	0.571849	81.1	0.82	0	0
2.67267	0.0979768	0	1	0	0	0	0	0	3.33	27.6877	95.6369	37.3659	722.943	0.701538	92.4	0.82	0	0
4.97449	0	0	1	0	0	0	0	0	0.784	17.9847	95.0769	39.486	865.733	0.504451	84.9	0.95	0	0
7.59109	0	0	1	0	0	0	0	0	0.988	27.6316	100	39.7158	762.645	0.967982	69.3	1.56	0	0
4.3538	0	0	1	0	0	0	0	0	2.182	15.9945	87.579	37.7758	525.109	0.699001	90	0.76	0	0
1.64564	0	0	0	0	0	0	0	0	1.823	27.8662	100	40.1732	598.387	0.677222	78.8	0.58	0	0
2.17822	0	0	1	0	0	0	0	0	1.01	21.4852	91.0663	44.4126	526.095	0.752032	89.1	0.29	0	0
25.2039	0.127372	0	0	0	0	0	0	0	1.226	29.5269	12.5668	39.4253	754.787	0.783486	82.4	0.72	0	0
7.73333	0	0	0	0	0	0	0	0	0.75	32.2667	81.5029	46.1818	569.714	0.722369	76.6	0.35	0	0
4.78088	0	0	1	0	0	0	0	0	1.004	37.4502	89.5548	39.1507	471.791	0.808998	90.5	0.22	0	0
3.38645	0	0	0	0	0	0	0	0	2.008	36.8028	90.8184	35.9054	436.77	1.10116	92.9	0.25	0	0
10.0772	0.0466616	0.0466616	0	0	0	0	0	0	41.44	23.5932	19.6111	36.4653	603.235	0.706411	87.7	0.88	0	0
7.92952	0.0540774	0.0540774	0	0	0	0	0	0	9.08	24.9009	70.8413	35.9009	553.472	0.647339	94.7	0.81	0	0
8.44343	0.0800923	0.0800923	1	1	0	0	0	0	10.067	26.6018	59.165	39.1854	557.281	0.80319	91.3	0.61	0	0
4.8888	0.0243819	0.0243819	0	0	0	0	0	0	10.432	15.0115	58.3818	37.1799	570.769	0.624492	85.3	0.71	0	0
10.8867	0.0841949	0.0841949	0	0	0	0	0	0	12.281	26.4229	0	38.7953	507.442	0.504238	95.4	1.03	0	0
7.54458	0.0775735	0.0775735	1	1	0	0	0	0	14.58	13.7243	0	39.0148	698.212	0.660435	91.8	0.92	0	0
19.0259	0.126163	0.126163	1	1	0	0	0	0	4.599	22.1352	0	36.0352	873.213	0.597828	93.4	1.1	0	0
5.66478	0.0428578	0.0428578	0	0	0	0	0	0	9.003	15.095	77.2251	38.6726	566.501	0.610748	90.9	0.83	0	0
21.058	0.159668	0.159668	0	0	0	0	0	0	3.951	25.6644	22.6415	34.9879	674.588	0.66584	94	0.94	0	0
11.1609	0.0390366	0.0390366	1	1	0	0	0	0	4.462	18.6015	75.151	34.9807	605.846	0.541144	94.6	0.98	0	0
4.6729	0	0	0	0	0	0	0	0	4.494	29.951	90.3371	36.3097	567.094	0.639816	91.9	0.45	0	0
3.54318	0.0519724	0.0519724	1	1	0	0	0	0	21.873	14.9957	85.9794	36.6612	563.476	0.633983	89.5	0.78	0	0
1.19673	0	0	0	0	0	0	0	0	6.852	16.3164	90.2827	37.6521	539.283	0.809235	89.8	0.63	0	0
3.2845	0.0864902	0	0	0	0	0	0	0	4.232	16.1389	89.1544	37.0854	549.575	0.534759	86	0.77	0	0
3.2845	0.0864902	0	0	0	0	0	0	0	4.232	16.1389	89.1544	37.0854	549.575	0.534759	86	0.77	0	0
6.13267	0	0	0	0	0	0	0	0	0.799	21.6521	100	38.6503	606.449	0.530844	86.4	1.19	0	0
0	0	0	1	0	0	0	0	0	2.366	18.8504	100	39.4699	611.666	0.628601	92.4	0.77	0	0
0.79023	0.269251	0	0	0	0	0	0	0	1.392	16.4511	100	38.0134	418.755	0.853298	98.7	0.44	0	0
0	0	0	1	0	0	0	0	0	0.528	21.2121	100	39.2713	404.658	1.16411	94.9	0.43	0	0
0	0	0	1	0	0	0	0	0	0.759	22.1344	100	37.7705	517.399	0.692905	85.9	0.71	0	0
4.29932	0.0634392	0.0634392	0	0	0	0	0	0	137.51	24.3531	76.8897	36.2285	540.576	0.91189	95.9	0.76	1	0
17.1197	0.0725619	0.0725619	0	0	0	0	0	0	6.548	28.3293	16.4003	34.0677	446.47	0.839901	90.5	0.59	0	0
24.2041	0.133236	0.133236	0	0	0	0	0	0	9.738	23.4032	0	36.5151	492.753	0.854198	86.9	0.75	0	0
4.42913	0.103713	0.103713	1	1	0	0	0	0	7.112	18.0962	72.5807	36.6059	439.249	1.09645	88.5	0.55	0	0
16.0081	0.113051	0.113051	0	0	0	0	0	0	20.777	22.0869	0	35.7127	535.586	0.828499	93	0.87	0	0
0	0	0	1	1	0	0	0	0	2.528	25.5538	100	35.5792	435.908	0.883608	91.1	0.47	0	0
10.9935	0.0209877	0.0209877	0	0	0	0	0	0	10.015	19.0914	5.55888	33.2877	481.161	0.593513	91.2	0.62	0	0
15.7581	0.0483103	0.0483103	1	1	0	0	0	0	9.741	21.312	0	34.2233	557.99	0.766962	99.8	0.72	0	0
0	0	0	0	0	0	0	0	0	5.896	23.0156	100	37.1192	572.879	0.905971	96.1	0.73	0	0
0	0.0492417	0.0492417	0	0	0	0	0	0	8.635	22.2698	100	40.3251	674.729	0.785746	98.8	0.92	0	0
9.56536	0.0267187	0.0267187	0	0	0	0	0	0	5.959	33.6969	58.1518	32.9421	552.497	0.845383	98.8	0.73	0	0
6.63994	0.0310858	0.0310858	0	0	0	0	0	0	7.982	21.9744	80.9978	33.0014	667.27	0.833453	93.4	0.81	0	0
0	0.0942004	0.0942004	1	1	0	0	0	0	4.385	33.2953	100	34.7927	427.049	0.802716	92.5	0.39	0	0
4.05605	0.112001	0.112001	1	1	0	0	0	0	2.712	32.264	97.3394	33.9908	440.572	0.737625	93.5	0.37	0	0
0	0.0279127	0.0279127	1	1	0	0	0	0	8.573	20.2146	88.817	35.1322	611.294	0.671319	91.2	0.7	0	0
0	0	0	1	0	0	0	0	0	1.676	25.5967	100	37.4538	597.165	0.835253	95.1	0.94	0	0
13.5636	0.120875	0	0	0	0	0	0	0	1.998	17.017	0	30.8217	628.536	1.25363	93.4	1.29	0	0
4.84694	0	0	0	0	0	0	0	0	1.176	16.4966	76.0563	32.5067	438.123	1.17287	85.6	0.41	0	0
7.31922	0	0	0	0	0	0	0	0	1.134	13.4039	72.5632	33.9373	610.94	0.719425	93.5	0.73	0	0
0	0	0	0	0	0	0	0	0	0.251	21.1155	100	37.5817	436.98	1.0158	108.7	0.29	0	0
0	0	0	1	0	0	0	0	0	0.746	17.8284	100	30.9471	526.592	1.01709	93.9	0.25	0	0
7.875	0.0535992	0	0	0	0	0	0	0	4	21.225	58.6144	35.8364	668.859	0.699214	91.5	0.75	0	0
0	0	0	0	0	0	0	0	0	0.504	23.6111	100	33.3849	474.98	0.702165	91.9	0.31	0	1
0	0	0	1	0	0	0	0	0	3.384	20.0355	100	30.3167	438.475	0.974484	82.9	0.33	0	0
0	0	0	1	0	0	0	0	0	0.463	22.0302	100	33.9093	392.582	0.916667	86.1	0.13	0	0
0	0.0775976	0	1	0	0	0	0	0	1.584	33.5227	100	35.1062	386.858	1.01046	90	0.36	0	0
11.1473	0.0438993	0.0438993	0	0	0	0	0	0	129.664	17.5207	3.02386	37.0876	532.487	1.10662	96.8	0.82	1	0
3.07839	0.0192022	0.0192022	0	0	0	0	0	0	34.661	18.1126	71.5126	36.9895	531.481	0.997814	97.5	0.62	0	0
4.1432	0.0394326	0.0394326	0	0	0	0	0	0	69.246	17.0523	54.9319	37.3619	670.726	0.832204	100.1	0.98	0	0
3.70099	0.0189311	0.0189311	0	0	0	0	0	0	17.779	17.7681	40.2212	38.2048	672.651	0.712368	98.5	0.93	0	0
15.6512	0.0723891	0.0723891	1	1	0	0	0	0	60.615	16.844	0	39.6308	715.513	0.763486	100.9	1.11	0	0
8.82129	0.0253331	0.0253331	0	0	0	0	0	0	13.15	17.1103	46.8085	36.6798	492.445	0.601764	100.8	0.75	0	0
8.82763	0.0708377	0.0708377	1	1	0	0	0	0	51.656	19.2504	28.8031	38.4365	618.511	0.664003	92.6	0.83	0	0
12.5769	0.042959	0.042959	1	1	0	0	0	0	9.597	26.9876	44.135	36.4963	477.825	0.8962	97.3	0.74	0	0
6.04646	0.0668772	0.0668772	0	0	0	0	0	0	73.266	18.4028	33.5048	37.3449	559.998	0.951977	92.8	0.89	0	0
7.4966	0.036112	0.036112	1	1	0	0	0	0	44.847	17.2944	33.4311	39.5825	701.107	0.640977	91.4	1.02	0	0
7.25426	0.0365102	0.0365102	0	0	0	0	0	0	48.344	19.1068	44.618	37.1616	544.173	1.12471	97.6	0.81	0	0
9.31306	0.0759619	0.0759619	0	0	0	0	0	0	11.049	26.8169	30.8904	37.8886	445.891	1.43934	102.3	0.99	0	0
7.63876	0.0638835	0.0638835	0	0	0	0	1	1	22.124	17.4562	33.8124	37.804	539.552	0.956929	98.4	0.7	0	0
5.03923	0.0326904	0.0326904	0	0	0	0	0	0	27.405	23.3461	68.6336	34.8477	483.582	0.861393	97.2	0.72	0	0
10.2741	0.0332773	0.0332773	0	0	0	0	0	0	18.824	14.8481	49.3615	38.1793	611.444	0.946737	99.8	0.72	0	0
4.26247	0.0310289	0.0310289	0	0	0	0	0	0	22.921	21.1989	62.1992	36.5851	478.626	0.827055	100.4	0.63	0	0
9.39039	0.0158396	0.0158396	0	0	0	0	0	0	12.385	24.7961	31.0111	36.0294	476.182	0.92876	105.6	0.88	0	0
23.2935	0.031744	0.031744	1	1	0	0	0	0	15.837	16.5625	0	37.5526	510.764	0.725206	98.1	0.73	0	0
5.51029	0.0607321	0.0607321	0	0	0	0	1	1	16.079	16.8543	68.1607	37.8436	813.915	0.56091	96.5	1.05	0	0
5.16946	0.0529942	0.0529942	0	0	0	0	1	1	15.785	17.6307	43.0614	36.4131	528.543	1.01701	93.6	0.72	0	0
11.1687	0.0488408	0.0488408	1	1	0	0	0	0	21.032	18.8475	20.3834	36.7361	528.872	1.10975	97.2	0.61	0	0
0.0285022	0	0	0	0	0	0	0	0	14.034	20.2223	100	34.9475	629.702	0.812265	92.8	1.22	0	0
3.48144	0.0322393	0.0322393	0	0	0	0	0	0	10.398	18.5228	84.6828	37.8141	539.301	0.872288	98.2	0.94	0	0
4.48271	0.0289536	0.0289536	0	0	0	0	0	0	7.607	23.1234	82.5069	38.345	539.061	0.993137	96.2	0.67	0	0
4.57446	0.0563142	0.0563142	0	0	0	0	0	0	104.231	17.9025	24.462	36.6096	516.853	1.16545	99.9	0.79	0	0
4.39364	0.0299016	0.0299016	0	0	0	0	0	0	11.198	19.2713	43.3134	33.4905	390.832	1.19566	98.2	0.81	0	0
5.95504	0.0496143	0.0496143	0	0	0	0	0	0	8.497	27.1272	51.8087	39.0947	693.254	0.724184	98.8	0.77	0	0
1.74341	0.0330393	0.0330393	0	0	0	0	0	0	7.514	27.8147	92.9717	36.4269	502.31	0.792541	93.3	0.6	0	0
3.88837	0.0658198	0	0	0	0	0	0	0	5.375	17.3954	54.2857	38.4335	663.157	0.618902	103.6	0.83	0	0
0	0	0	1	0	0	0	0	0	5.853	18.3325	100	36.3996	712.398	0.490662	95.4	0.64	0	0
1.38408	0	0	0	0	0	0	0	0	2.023	19.0311	94.6092	33.2482	482.148	0.95344	85.6	0.52	0	0
4.41567	0	0	0	0	0	0	0	0	3.012	19.6879	87.6847	37.8333	443.425	1.02407	106.6	0.61	0	0
5.26586	0	0	0	0	0	0	0	0	5.849	23.3715	58.9091	39.0721	593.756	0.766432	94.3	0.72	0	0
4.15184	0	0	1	0	0	0	0	0	0.843	28.8256	84.4523	35.0275	429.769	0.901172	65	1.55	0	0
0.427472	0	0	0	0	0	0	0	0	3.509	17.5549	97.6695	37.2296	489.724	1.33452	98.6	0.57	0	0
4.80349	0	0	0	0	0	0	0	0	2.519	16.4351	83.8983	36.1635	579.072	0.917571	91.7	0.63	0	0
4.80349	0	0	0	0	0	0	0	0	2.519	16.4351	83.8983	36.1635	579.072	0.917571	91.7	0.63	0	0
4.5133	0	0	0	0	0	0	0	0	2.969	19.0973	76.9231	38.1653	687.377	0.944118	92.9	0.54	0	0
0	0	0	0	0	0	0	0	0	0.822	28.3455	100	39.0338	592.796	0.731707	98.4	0.42	0	1
12.1124	0.0708173	0.0708173	0	0	0	0	0	0	159.3	23.7916	26.1491	37.6775	549.096	0.78973	97.9	0.73	1	0
4.77871	0.0545675	0.0545675	1	1	0	0	0	0	69.726	16.4974	60.9264	37.8748	658.43	0.836353	85.3	0.89	0	0
10.9493	0.0511247	0.0511247	0	0	0	0	0	0	48.213	25.6425	0	37.0303	529.173	1.14614	96.2	0.89	0	0
6.95878	0.0859936	0.0859936	0	0	0	0	0	0	60.456	17.0405	0.21925	36.4325	658.956	0.645908	93.7	0.8	0	0
2.41056	0.0389105	0.0389105	1	1	0	0	0	0	6.513	15.5535	99.0668	36.121	483.445	0.747165	94.2	0.51	0	0
10.2706	0.0196881	0.0196881	0	0	0	0	0	0	11.713	22.6159	24.9707	43.9494	1086.01	0.51523	97.4	0.94	0	0
9.55563	0.0400826	0.0400826	0	0	0	0	0	0	20.051	22.9814	31.0187	35.9013	576.39	0.61727	98.7	0.88	0	0
18.3874	0.183554	0.183554	1	1	0	0	0	0	3.758	26.7962	0	38.2315	475.873	0.635551	94.9	0.59	0	0
0	0.0433529	0.0433529	0	0	0	0	0	0	14.854	15.6389	100	38.1378	505.809	0.630558	86.9	0.43	0	0
2.75725	0.0660478	0.0660478	0	0	0	0	0	0	29.631	21.0489	85.4982	37.4633	548.54	0.711981	92.5	0.92	0	0
19.2579	0.113203	0.113203	0	0	0	0	0	0	5.525	25.0136	0	39.1652	563.043	0.658852	90.5	0.75	0	0
18.1782	0.0875848	0.0875848	0	0	0	0	0	0	5.061	19.2057	0	37.4571	518.052	0.871644	90	0.59	0	0
9.75129	0.0578522	0.0578522	0	0	0	0	0	0	25.894	22.2484	36.2584	37.8142	765.752	0.554374	99.2	0.92	0	0
11.1724	0.0708617	0.0708617	1	1	0	0	0	0	8.154	21.0572	60.2135	35.8599	773.607	0.708985	91.3	0.73	0	0
5.40139	0.0205491	0.0205491	0	0	0	0	0	0	8.757	14.4113	38.1364	39.233	504.237	0.689222	91.4	1.01	0	0
3.86405	0.0478297	0.0478297	0	0	0	0	0	0	22.567	19.7324	68.7075	37.8036	673.475	0.723408	92.7	0.83	0	0
1.61765	0.039116	0.039116	0	0	0	0	0	0	6.12	16.6667	88.6439	35.5696	537.324	0.665391	91.6	0.73	0	0
1.18873	0.0172295	0.0172295	1	1	0	0	0	0	16.32	10.4289	81.1461	32.9165	622.284	0.472154	98.2	0.88	0	0
5.69273	0	0	0	0	0	0	0	0	4.374	24.4399	51.6171	39.3712	514.509	0.824226	91.1	0.62	0	0
6.76861	0.0432096	0.0432096	0	0	0	0	0	0	3.989	16.3951	100	32.5442	489.94	0.558411	88.9	0.43	0	0
0	0	0	0	0	0	0	0	0	3.973	17.6944	100	42.6739	470.76	0.768979	87.5	0.28	0	0
23.6481	0.0275308	0.0275308	1	1	0	0	0	0	6.047	25.8641	0	39.3287	501.238	0.653722	88.1	0.48	0	0
25.7499	0.14855	0.14855	1	1	0	0	0	0	5.301	25.4103	0	32.4664	557.939	1.01853	89.5	0.5	0	0
0.405007	0.0565419	0.0565419	1	1	0	0	0	0	2.716	31.8851	98.7565	38.8554	534.161	0.686072	89.3	0.53	0	0
13.9792	0.157766	0.157766	1	1	0	0	0	0	6.338	17.9552	0	33.7384	515.96	0.846888	92.8	0.39	0	0
9.92655	0.0493462	0.0493462	1	1	0	0	0	0	4.493	15.2459	65.279	37.9124	585.063	0.699301	90.8	0.82	0	0
2.2645	0.0238464	0.0238464	0	0	0	0	0	0	8.567	23.9524	91.4072	40.7623	561.594	0.851549	93.3	0.63	0	0
0	0	0	1	0	0	0	0	0	3.511	17.0037	99.8279	33.3958	682.112	0.491498	89.6	0.68	0	0
31.8182	0.0814133	0	1	0	0	0	0	0	2.64	20.4167	0	38.7131	540.229	0.816478	95.6	0.39	0	0
10.7379	0.0620964	0	0	0	0	0	0	0	1.816	19.6035	73.1579	35.6742	579.643	0.740984	84.3	0.78	0	0
3.59477	0	0	0	0	0	0	0	0	4.284	17.7171	80.9352	37.0034	547.676	0.634534	99.1	0.98	0	0
1.33571	0	0	1	0	0	0	0	0	1.123	16.919	94.6281	39.1855	475.906	0.687863	88.8	0.45	0	0
0	0	0	0	0	0	0	0	0	1.81	19.8343	93.4741	38.7702	541.442	0.449811	88.3	0.8	0	0
2.46992	0.146778	0	1	0	0	0	0	0	1.579	19.9493	97.7839	38.9073	510.738	0.723514	93.2	0.52	0	0
3.81356	0	0	0	0	0	0	0	0	2.36	30.9322	84.9389	40.446	530.989	0.55312	87.7	0.73	0	0
0	0	0	1	0	0	0	0	0	2.677	17.8932	96.7841	39.6718	505.754	0.986722	96.1	0.58	0	0
1.34546	0	0	0	0	0	0	0	0	2.75	17.2	91.372	41.4724	456.986	0.765864	89.1	0.37	0	0
5.01433	0	0	0	0	0	0	0	0	2.094	24.8806	78.7879	40.1946	491.164	0.631143	90.6	0.3	0	0
0	0	0	1	0	0	0	0	0	1.641	25.716	78.8104	43.06	428.659	0.785779	91.3	0.31	0	0
17.7178	0.0571414	0.0571414	1	1	0	0	0	0	45	21.2378	1.74918	38.3144	628.693	0.666443	98.8	0.79	0	0
13.5648	0.0815328	0.0815328	0	0	0	0	0	0	8.699	21.3473	0	38.2532	416.062	0.683835	101.2	0.53	0	0
12.9243	0.0213342	0.0213342	0	0	0	0	0	0	11.312	21.9325	0	37.7469	537.394	0.701608	94.4	0.77	0	0
14.3679	0.0578018	0.0578018	1	1	0	0	0	0	6.605	22.059	12.8059	42.1032	460.177	0.855588	98.5	0.68	0	0
14.6121	0.0616589	0.0616589	1	1	0	0	0	0	14.488	21.2107	5.95362	38.2638	514.867	0.51838	99.6	0.74	0	0
11.7605	0.0633132	0.0633132	0	0	0	0	0	0	7.032	23.0518	23.9754	37.4824	456.115	0.619251	102.3	0.56	0	0
3.99278	0.106798	0.106798	0	0	0	0	0	0	4.433	24.3627	76.4523	33.1773	409.248	1.09274	92.5	0.38	0	0
6.15465	0.124301	0.124301	0	0	0	0	0	0	3.802	28.0379	39.596	39.4972	394.334	0.94533	101.1	0.43	0	0
7.90475	0.0485225	0.0485225	1	1	0	0	0	0	14.194	18.2049	53.5968	42.5429	785.562	0.621554	95.5	0.87	0	0
8.48096	0.025738	0.025738	0	0	0	0	0	0	7.959	19.0853	51.4827	39.5126	599.877	0.703021	92.4	0.71	0	0
7.0591	0	0	0	0	0	0	0	0	4.179	19.7416	45.6376	37.0958	497.793	0.65972	87.3	0.66	0	0
5.23502	0.0535705	0.0535705	1	1	0	0	0	0	4.489	23.2123	72.6697	35.6454	440.913	0.657519	99.5	0.35	0	0
0	0	0	1	0	0	0	0	0	0.636	15.566	100	38.324	484.582	0.959233	95.4	0.34	0	1
2.86845	0	0	1	0	0	0	0	0	3.033	21.2331	78.2726	39.4262	671.507	0.774894	92.3	0.57	0	0
6.68023	0.0833542	0	0	0	0	0	0	0	2.949	22.3127	69.7853	40.4804	556.671	0.892354	87.3	0.54	0	0
4.47887	0	0	0	0	0	0	1	0	3.55	22.338	82.4082	40.024	568.603	0.821614	92.7	0.64	0	0
6.72192	0	0	1	0	0	0	0	0	1.086	20.6261	91.684	39.5864	407.807	0.991862	98.7	0.42	0	0
6.55172	0	0	0	0	0	0	0	0	1.16	21.6379	59.1398	38.1794	476.506	0.707214	97.9	0.53	0	0
4.9	0	0	0	0	0	0	0	0	1	26.5	71.1539	38.4436	415.271	0.792812	101.6	0.36	0	0
12.5746	0.117309	0	0	0	0	0	0	0	4.024	21.8688	0	36.5543	508.986	0.529654	94	0.62	0	0
4.56621	0	0	1	0	0	0	0	0	0.219	32.8767	93.8144	42.9293	467.616	1.06045	100.1	0.14	0	1
2.12766	0	0	1	0	0	0	1	0	0.282	35.8156	98.1132	33.8109	314.921	0.55814	89.4	0.13	0	1
6.38298	0	0	0	0	0	0	0	0	1.034	23.6944	77.9874	41.9228	473.773	1.21556	91.1	0.37	0	0
7.96569	0	0	0	0	0	0	0	0	0.816	21.4461	74.2424	39.6739	530.093	1.06312	92.3	0.28	0	1
3.59126	0.0793147	0	0	0	0	0	0	0	5.402	16.9752	44.8513	35.8788	510.052	0.91277	95.2	0.49	0	0
8.10425	0.255189	0	0	0	0	0	0	0	2.801	19.5287	60.0326	44.2635	617.13	0.776644	99	0.64	0	0
6.37835	0	0	0	0	0	0	0	0	4.139	13.699	50.4399	38.9388	593.473	0.572395	94	0.64	0	0
7.06662	0	0	0	0	0	0	0	0	2.717	20.7582	54.2636	38.9519	632.042	0.80829	101	0.57	0	0
0	0.202511	0	0	0	0	0	0	0	1.015	29.4581	100	36.6134	477.924	1.15468	92	0.29	0	0
1.18421	0	0	0	0	0	0	0	0	1.52	19.0132	100	38.5425	497.055	1.37992	95	0.26	0	0
4.57143	0	0	0	0	0	0	0	0	0.175	19.4286	100	38.2979	704.55	0.707547	98.9	0.12	0	1
13.0682	0	0	0	0	0	0	0	0	0.176	30.1136	0	24.1722	605.622	1.49425	87.7	0.14	0	1
0	0	0	1	0	0	0	0	0	0.094	26.5957	100	36.8932	444.373	1.18577	87.5	0.11	0	1
0	0	0	1	0	0	0	0	0	0.446	34.3049	100	31.3015	441.86	1.00796	79.4	0.27	0	1
0	0	0	1	0	0	0	0	0	0.076	38.1579	100	41.9643	469.665	0.561798	85.5	0.14	0	1
0	0	0	1	0	0	0	0	0	0.165	35.1515	98.6755	33.6245	451.782	0.747863	86.6	0.13	0	1
0	0	0	1	0	0	0	0	0	0.481	24.948	100	31.1377	407.971	0.82713	93.1	0.15	0	1
24.866	0.0651805	0.0651805	0	0	0	0	0	0	26.498	15.6314	10.3233	37.8636	442.591	0.999115	97	0.83	0	0
21.4779	0.0993377	0.0993377	0	0	0	0	1	1	4.777	24.7017	16.6539	37.0022	460.579	0.936142	98.1	0.66	0	0
11.8996	0.056079	0.056079	0	0	0	0	0	0	9.244	15.1774	44.3135	37.1465	475.406	0.81883	93.9	0.53	0	0
9.95086	0.119696	0.119696	0	0	0	0	0	0	3.256	20.5774	58.0382	32.7083	386.128	0.827848	97.1	0.56	0	0
13.6755	0.221206	0.221206	1	1	0	0	0	0	2.552	20.5721	51.6621	32.9901	470.588	0.949205	100.2	0.56	0	0
6.99862	0.0695201	0.0695201	1	1	0	0	0	0	10.845	17.953	57.7025	33.2891	505.194	0.838041	94.2	0.41	0	0
8.99038	0.114923	0.114923	1	1	0	0	0	0	4.16	17.5721	37.9187	32.8817	445.369	0.787197	98.4	0.42	0	0
6.73991	0.0560067	0.0560067	1	1	0	0	1	1	6.736	21.7934	89.5625	33.2492	445.489	0.831287	90.8	0.53	0	0
6.01978	0	0	1	1	0	0	1	1	4.751	19.4485	89.185	34.7415	466.173	0.758964	82.5	0.67	0	0
11.2703	0.171527	0	0	0	1	0	0	0	1.047	26.8386	55.6962	35.7685	434.593	1.00425	92.6	0.26	0	0
6.36123	0.0990884	0	1	0	1	0	0	0	2.641	22.7944	76.9634	31.35	400.376	0.993597	96.8	0.41	0	0
7.05394	0	0	0	0	0	0	1	0	0.723	26.4177	78.1022	30.7618	455.111	1.04418	92.6	0.24	0	0
17.0732	0	0	0	0	0	0	0	0	0.164	24.3902	87.5	47.7246	493.574	1.06982	94.2	0.23	0	0
9.61131	0	0	0	0	0	0	1	0	1.415	18.6572	73.5358	32.0392	332.156	0.967239	98	0.36	0	0
4.32692	0	0	0	0	1	0	1	0	1.664	16.4062	84.9383	30.1014	328.82	0.983069	87.4	0.32	0	0
4.32692	0	0	0	0	1	0	1	0	1.664	16.4062	84.9383	30.1014	328.82	0.983069	87.4	0.32	0	0
8.43243	0	0	1	0	0	0	1	0	2.775	20.6847	75.2392	29.3742	406.231	0.896028	90.2	0.35	0	0
8.43091	0	0	1	0	0	0	0	0	0.854	26.1124	84.1102	33.6298	416.243	0.668084	79.1	0.42	0	0
16.7503	0	0	0	0	0	0	0	0	0.997	22.7683	45.9807	27.7545	524.078	0.669376	79	0.35	0	0
6.7889	0	0	1	0	0	0	0	0	2.018	14.3707	85.3414	25.9855	574.945	0.785131	86.7	0.35	0	0
3.49051	0	0	0	0	0	0	0	0	1.633	16.9014	94.1704	31.8223	414.603	0.633429	82	0.24	0	0
17.2311	0.0794092	0	0	0	0	0	0	0	1.683	18.6572	41.1651	35.7357	435.54	1.00778	94	0.51	0	0
8.32402	0.126008	0	1	0	0	0	0	0	1.79	15.4749	67.7019	36.1241	504.766	0.840088	91.7	0.5	0	0
8.49673	0	0	1	0	0	0	0	0	0.459	26.5795	62.8378	33.3333	396.262	1.20833	86.1	0.2	0	0
8.14081	0	0	1	0	0	0	0	0	1.818	20.9021	44.9275	30.3966	436.497	0.827278	89.4	0.4	0	0
2.86976	0	0	0	0	1	0	0	0	0.453	17.66	97.2477	31.672	512.077	0.719425	80.8	0.23	0	0
0	0	0	1	0	0	0	0	0	0.64	21.7188	100	31.1664	368.649	0.758054	81.4	0.15	0	0
0	0	0	1	0	0	0	0	0	0.076	19.7368	100	31.746	275.259	0.413223	87.1	0.14	0	1
12.2748	0.0978857	0	1	0	0	0	0	0	0.888	17.9054	76.0171	31.4286	421.801	0.925926	93.3	0.33	0	0
9.8982	0.0745962	0.0745962	1	1	0	0	0	0	4.617	29.1315	47.3997	45.0459	449.722	0.708073	97.6	0.45	0	0
12.5158	0.0537837	0.0537837	1	1	0	0	0	0	3.172	30.2648	27.9198	43.7649	469.397	0.867718	91.3	0.55	0	0
12.4119	0.148214	0	1	0	1	0	0	0	2.554	14.5262	6.37721	45.6315	386.52	0.87823	87	0.31	0	0
6.81818	0	0	1	0	0	0	0	0	0.44	39.3182	94.3478	47.1204	370.01	0.835946	87.1	0.15	0	0
7.32708	0	0	1	0	0	0	0	0	1.706	33.7632	87.8423	40.4933	363.778	0.998737	84.9	0.26	0	0
0	0	0	1	0	0	0	0	0	0.589	36.163	100	44.9248	376.094	0.995776	87.5	0.28	0	0
7.75034	0	0	1	0	0	0	0	0	1.458	31.0014	68.4814	44.3865	441.172	0.84724	87.1	0.3	0	0
6.70927	0.098561	0	1	0	0	0	0	0	1.565	16.6773	76.1905	40.2899	477.549	0.775017	91.6	0.37	0	0
2.37484	0	0	0	0	0	0	0	0	1.558	26.7009	84.5092	37.5733	512.812	0.947098	88.7	0.36	0	0
19.0074	0	0	1	0	0	0	0	0	0.947	29.8838	48.1788	35.3902	434.652	1.03908	85.5	0.29	0	0
1.39535	0	0	0	0	0	0	0	0	0.645	42.7907	96.2343	37.8166	383.431	0.860456	91.5	0.14	0	0
0	0.486145	0	1	0	0	0	0	0	0.405	41.4815	92.3809	44.6072	396.742	1.17647	89.6	0.19	0	0
11.276	0	0	1	0	0	0	0	0	0.337	44.5104	92.6829	39.6088	381.487	0.8626	94.2	0.37	0	0
14.0817	0.0599377	0.0599377	1	1	0	0	0	0	16.873	27.6596	19.6474	42.8204	546.729	0.677103	89.6	0.58	0	0
13.0556	0.0924459	0.0924459	0	0	0	0	0	0	17.548	23.9059	6.13189	45.5831	535.965	0.925536	93	0.49	0	0
2.02383	0.111441	0.111441	0	0	0	0	0	0	6.967	24.3433	64.0387	43.3208	474.384	0.718759	95	0.45	0	0
3.23908	0.0479639	0.0479639	0	0	0	0	0	0	7.533	17.1114	43.2285	45.7193	445.075	1.00061	92.9	0.31	0	0
8.04556	0.0892977	0.0892977	0	0	0	0	0	0	8.253	18.0177	20.1124	43.1522	494.819	0.835741	87.1	0.41	0	0
7.23888	0	0	0	0	0	0	0	0	0.967	30.6101	69.4158	47.7102	556.392	0.611522	94.6	0.47	0	0
9.05189	0	0	1	0	0	0	0	0	5.358	13.9604	0	47.1494	557.798	0.585985	94.4	0.58	0	0
0	0	0	0	0	0	0	0	0	0.959	32.7424	100	40.326	373.166	0.806643	89.4	0.18	0	0
0	0	0	1	0	0	0	0	0	0.873	26.575	100	39.3857	408.458	0.802222	86.3	0.17	0	0
15.2034	0.0670989	0.0670989	1	1	0	0	0	0	61.986	0	1.73286	41.8763	564.178	0.950992	90.5	0.78	1	0
16.4822	0.0949687	0.0949687	1	1	0	0	0	0	43.993	24.4971	2.50084	42.5059	542.353	0.856177	89.8	0.92	0	0
18.342	0.106887	0.106887	0	0	0	0	0	0	9.252	29.3126	13.0711	42.4136	393.149	0.74531	96.1	0.58	0	0
8.80046	0.0888757	0.0888757	0	0	0	0	0	0	7.011	27.5995	58.9993	41.9921	525.685	0.890869	91.7	0.66	0	0
6.2942	0.0697472	0.0697472	0	0	0	0	0	0	5.656	28.5891	70.8293	44.6726	443.827	0.678367	94.2	0.57	0	0
9.35937	0.0428467	0.0428467	0	0	0	0	0	0	4.199	19.2903	81.9108	45.2876	438.425	0.858327	87	0.45	0	0
1.1225	0	0	1	1	0	0	0	0	6.147	25.0854	100	41.4546	501.896	0.584356	96.3	0.63	0	0
0	0	0	0	0	0	0	0	0	3.385	23.3973	100	41.8644	409.733	0.912171	89.5	0.33	0	0
6.15764	0	0	0	0	1	1	0	0	3.248	37.4384	100	46.0783	409.855	0.837971	88.5	0.26	0	0
0	0.196464	0.196464	0	0	1	1	0	0	4.236	30.4769	100	41.1798	446.515	0.833912	95	0.57	0	0
3.68162	0	0	1	1	1	1	0	0	3.857	33.4975	90.4938	39.0333	532.503	0.75501	85.3	0.57	0	0
6.7472	0.0426821	0.0426821	1	1	0	0	0	0	5.795	20.673	79.8991	38.8633	467.142	0.589571	91.4	0.52	0	0
4.99306	0.149415	0.149415	0	0	1	1	0	0	4.326	35.7374	68.4366	47.351	600.183	0.717191	83.6	0.35	0	0
0	0.0598015	0.0598015	1	1	0	0	0	0	1.288	25.854	100	42.9938	344.924	0.931414	91.8	0.28	0	0
0	0	0	1	1	0	0	0	0	3.805	28.0683	100	42.959	642.495	0.740319	88.3	0.51	0	0
0	0	0	1	0	0	0	0	0	1.443	36.9369	100	43.364	396.972	0.723376	94.6	0.34	0	0
0.616808	0	0	1	0	0	0	0	0	1.297	22.2822	100	45.2753	617.273	0.959187	92.3	0.63	0	0
0	0.174095	0	0	0	1	0	0	0	0.75	25.0667	100	46.071	544.714	0.69986	86.9	0.71	0	0
0	0.24561	0	1	0	0	0	0	0	1.354	31.4623	100	46.9888	444.508	0.644528	86.4	0.4	0	0
3.66973	0	0	0	0	0	0	0	0	0.109	28.4404	89.4737	35.6784	362.206	0.649351	77.7	0.3	0	1
23.872	0	0	0	0	0	0	0	0	1.219	35.5209	47.1452	45.703	536.795	0.84368	87	0.38	0	0
1.28167	0	0	0	0	1	0	0	0	3.355	12.459	93.2203	43.9616	379.976	0.675952	81.3	0.53	0	0
5.67568	0	0	1	0	0	0	0	0	0.37	22.1622	100	39.7719	567.777	0.890208	73.5	0.35	0	0
0	0	0	0	0	0	0	0	0	0.15	21.3333	100	43.6893	559.005	0.882353	89.6	0.15	0	1
0	0	0	1	0	0	0	0	0	0.355	25.6338	100	33.3617	355.388	0.724638	89	0.22	0	0
32.2034	0	0	0	0	0	0	0	0	0.59	25.7627	79.1929	43.7642	497.217	1.19338	85.3	0.25	0	0
0	0	0	1	0	0	0	0	0	1.241	35.2135	100	38.5297	383.765	1.03741	88.6	0.28	0	0
16.1838	0.0821978	0.0821978	1	1	0	0	0	0	93.365	16.1645	27.2233	40.2955	658.88	0.710653	97.9	0.81	1	0
1.95862	0.0393937	0.0393937	0	0	0	0	0	0	25.324	26.6862	73.6961	41.3855	565.942	0.740422	96.5	0.66	0	0
12.4589	0.128115	0.128115	0	0	0	0	0	0	3.042	30.9007	34.5679	38.3681	487.427	1.02665	91.7	0.69	0	0
18.1511	0.132611	0.132611	0	0	0	0	1	1	9.768	28.6343	27.0201	40.395	555.818	0.767758	93	0.68	0	0
5.8447	0.0643219	0.0643219	0	0	0	0	0	0	20.309	16.6429	61.6197	42.381	536.952	1.02461	94.5	0.64	0	0
9.48772	0.087756	0.087756	0	0	0	0	0	0	42.36	24.8347	43.6737	41.746	523.485	0.763695	88.9	0.89	0	0
5.95685	0.0436414	0.0436414	0	0	0	0	0	0	4.264	29.1979	66.311	44.9474	494.7	0.934896	99.1	0.62	0	0
4.77017	0	0	0	0	0	0	0	0	4.612	31.1795	83.7967	40.0208	534.237	0.766694	92.1	0.37	0	0
2.35849	0.0929368	0.0929368	1	1	0	0	0	0	3.816	36.6614	79.7263	41.7082	486.925	1.23746	95.2	0.29	0	0
5.173	0.0667067	0.0667067	0	0	0	0	0	0	2.919	26.5845	70.6329	37.8548	575.47	0.672403	96.1	0.94	0	0
14.0669	0.0788271	0.0788271	0	0	0	0	0	0	13.969	21.4045	41.3704	37.0282	590.788	0.613814	87.3	0.9	0	0
9.15284	0.0163415	0.0163415	0	0	0	0	0	0	10.128	19.7571	65.9189	38.8941	654.878	0.587738	97.9	0.74	0	0
15.26	0.060183	0.060183	0	0	0	0	0	0	2.654	30.2939	70.2071	40.2959	517.064	0.969731	90.4	0.37	0	0
6.00251	0.0701016	0.0701016	1	1	0	0	0	0	3.182	28.6927	89.8734	37.5752	564.951	0.888922	90	0.4	0	0
12.2127	0.0775314	0	0	0	0	0	0	0	4.307	18.6441	51.7761	39.8889	704.64	0.694566	102.2	1.09	0	0
13.9505	0	0	0	0	0	0	0	0	2.301	20.8605	65.2228	38.0815	741.446	0.842674	91.2	0.88	0	0
4.6786	0	0	0	0	0	0	0	0	2.458	21.847	100	36.3415	596.559	0.932494	94.9	0.62	0	0
6.56168	0.142531	0	0	0	0	0	0	0	1.143	24.4969	81.1236	36.4617	579.399	0.774127	87.3	0.84	0	0
0.611621	0	0	1	0	0	0	0	0	0.654	39.1437	100	35.9307	447.128	0.964539	91.4	0.25	0	0
23.2859	0.189771	0	0	0	0	0	0	0	1.546	34.3467	60.9121	35.7518	508.044	1.05051	97.2	0.35	0	0
1.11449	0	0	1	0	0	0	0	0	0.987	36.4742	89.9329	32.3779	548.181	0.874636	89.6	0.41	0	0
4.88764	0.10445	0	1	0	0	0	0	0	1.78	31.0112	94.7785	35.4275	446.683	0.686995	90.3	0.34	0	0
1.15789	0	0	0	0	0	0	0	0	0.95	38.9474	95.9651	37.0273	421.737	0.748908	83.4	0.24	0	0
13.8251	0.086176	0.086176	0	0	0	0	0	0	29.837	29.4869	10.057	42.3334	473.495	0.900115	94.8	0.59	0	0
12.8087	0.0883626	0.0883626	1	1	0	0	0	0	17.535	26.4272	31.6095	44.3584	459.91	0.891443	98.2	0.75	0	0
10.4337	0.11718	0.11718	1	1	0	0	0	0	23.424	23.9882	11.1426	40.8394	552.638	0.58485	91.8	0.69	0	0
10.7631	0.0333278	0.0333278	1	1	0	0	0	0	5.779	31.5972	21.3502	39.217	483.855	1.05039	89.9	0.36	0	0
20.0272	0.0821841	0.0821841	1	1	0	0	0	0	8.079	17.0071	23.0907	39.9261	540.728	0.729913	94.8	0.9	0	0
10.6672	0.0346644	0.0346644	1	1	0	0	0	0	7.584	16.2843	0	41.7651	599.379	0.643506	95.6	0.94	0	0
11.8772	0.0910309	0.0910309	1	1	0	0	0	0	15.635	28.7688	22.9249	42.0804	558.322	0.764144	92.2	0.65	0	0
8.67663	0.1056	0.1056	1	1	0	0	0	0	9.37	21.0246	0	42.7189	649.365	0.521113	101.5	0.92	0	0
7.93814	0.0470633	0.0470633	1	1	0	0	0	0	3.88	32.1907	71.678	40.4972	483.967	0.814727	92.3	0.39	0	0
14.3921	0.0526815	0.0526815	0	0	0	0	0	0	3.224	18.5174	23.1752	41.9853	479.258	0.784733	91.7	0.58	0	0
9.29071	0.065368	0.065368	1	1	0	0	0	0	3.003	33.7662	39.4057	40.1519	472.342	0.9367	90.7	0.38	0	0
14.8606	0.0636213	0.0636213	1	1	0	0	0	0	14.71	17.274	18.3209	40.1315	572.377	0.542905	93.7	0.91	0	0
10.1855	0.08615	0.08615	0	0	0	0	0	0	6.686	28.7616	30.6981	44.6353	466.515	0.694193	97.3	0.77	0	0
1.89976	0.0914662	0	1	0	0	0	0	0	2.474	24.3735	93.239	34.0444	442.934	1.16711	92.1	0.21	0	0
33.1022	0	0	1	0	0	0	1	0	0.577	24.9567	0	38.8408	566.815	0.847145	98.3	0.98	0	0
3.62903	0	0	1	0	0	0	0	0	0.248	16.129	96.6102	38.8278	625.178	0.521135	94.2	0.14	0	0
7.0035	0	0	1	0	0	0	0	0	1.999	15.958	89.3031	42.8213	718.757	0.438597	95.9	0.52	0	0
16.1009	0.145751	0	0	0	0	0	0	0	1.031	17.3618	12.1212	42.6975	497.937	0.718276	89.7	0.43	0	0
7.43073	0	0	1	0	0	0	0	0	0.794	19.3955	0	35.2663	438.683	0.625326	76.9	0.18	0	0
19.1353	0.130986	0.130986	1	1	0	0	0	0	27.525	22.95	0	44.8719	426.999	0.866467	93.6	0.86	0	0
12.1785	0.121944	0.121944	0	0	0	0	0	0	6.766	24.5344	21.298	44.1992	486.531	0.884926	94.4	0.69	0	0
5.75435	0.0926956	0.0926956	0	0	0	0	0	0	4.136	28.4091	63.4839	44.1735	392.373	0.941261	98.6	0.58	0	0
9.57339	0.0494548	0.0494548	1	1	0	0	0	0	7.876	28.8725	32.1713	45.3178	418.039	0.913139	85.8	0.99	0	0
0	0.0419604	0.0419604	0	0	0	0	0	0	4.487	28.148	100	47.0493	323.423	1.01796	93.5	0.45	0	0
6.23371	0.046581	0.046581	0	0	0	0	0	0	4.604	25.4996	50.0612	40.4037	303.915	1.04938	84.2	0.41	0	0
5.2926	0.17338	0.17338	0	0	0	0	0	0	4.648	17.6635	66.7066	50.8886	305.945	0.775244	90.8	0.32	0	0
0	0.319285	0	0	0	0	0	0	0	1.116	19.2652	100	35.2639	379.566	0.862366	76.6	0.26	0	0
0	0	0	1	0	0	0	0	0	0.13	45.3846	100	25.75	366.107	0.792752	84.2	0.13	0	0
0	0	0	0	0	0	0	0	0	0.56	19.4643	100	27.3381	412.615	0.593912	74.2	0.16	0	1
5.05618	0.0715308	0	1	0	0	0	1	0	3.916	18.4116	44.1412	45.8232	417.775	0.805607	94.1	0.55	0	0
3.50515	0	0	1	0	0	0	0	0	0.485	40	88.5246	31.4943	318.705	0.475737	79.7	0.24	0	0
2.20403	0	0	0	0	0	0	0	0	1.588	23.4257	92.5187	38.752	319.887	0.837247	80	0.21	0	0
1.25224	0.370645	0	0	0	0	0	0	0	0.559	30.2326	100	39.3319	392.168	1.39427	90.2	0.22	0	0
1.92077	0	0	0	0	0	0	0	0	0.833	30.2521	100	38.7272	369.415	1.07178	83.2	0.21	0	0
2.22816	0	0	0	0	0	0	0	0	1.122	32.9768	94.306	42.6667	400.282	1.08853	82.8	0.19	0	0
22.2304	0.26469	0	1	0	0	0	0	0	1.354	19.7193	10.5831	41.9138	498.585	0.719755	80.7	1.02	0	0
1.73737	0	0	1	0	0	0	0	0	2.475	22.8687	97.3404	47.6191	469.786	0.929272	79.3	0.82	0	0
11.8703	0	0	1	0	0	0	0	0	3.176	17.8526	27.4016	45.9388	458.002	0.651421	86.7	0.74	0	0
11.7034	0.270197	0	1	0	0	0	0	0	1.632	23.223	0	41.2268	431.676	0.862582	93.5	0.52	0	0
3.64011	0	0	0	0	0	0	0	0	1.456	25.206	74.613	43.2187	368.617	1.03909	89.4	0.45	0	0
2.8348	0.164962	0	1	0	0	0	0	0	1.023	34.3109	100	53.2603	227.622	1.23246	91.8	0.22	0	0
21.5928	0.104722	0.104722	1	1	0	0	0	0	39.314	23.9075	3.52392	43.6162	577.347	0.928096	87.2	0.84	0	0
7.75055	0.0520707	0.0520707	1	1	0	0	0	0	10.038	24.9651	48.8631	43.5526	536.634	0.556029	90	0.73	0	0
5.12821	0.133981	0.133981	1	1	0	0	0	0	5.811	27.6889	67.0886	47.6887	496.653	0.648805	87.8	0.88	0	0
13.0963	0.0580585	0.0580585	1	1	0	0	0	0	3.207	28.126	62.0024	44.9395	484.593	0.437917	89.7	0.55	0	0
13.0874	0.0300309	0.0300309	1	1	0	0	0	0	5.639	28.7994	56.6055	41.8526	520.924	0.643784	88.2	0.7	0	0
24.5722	0.0357897	0.0357897	1	1	0	0	0	0	5.201	29.1867	0	43.8331	468.141	0.897146	90.7	0.47	0	0
6.16638	0.0543715	0.0543715	1	1	0	0	0	0	3.438	29.8138	84.586	41.7085	424.682	0.896991	91.5	0.53	0	0
0	0.0813339	0.0813339	1	1	0	0	0	0	6.548	31.0477	83.8403	43.4266	511.92	0.696638	85.1	0.55	0	0
0	0.117275	0	0	0	0	0	0	0	1.879	25.3326	100	43.6573	500.02	0.486556	87.7	0.41	0	0
0	0	0	1	0	0	0	0	0	1.598	32.9787	100	48.9206	419.709	0.739256	83.4	0.39	0	0
2.04856	0.0665336	0	1	0	0	0	0	0	2.636	25.8346	57.3045	43.1528	543.965	0.609245	83.5	0.6	0	0
0.367647	0	0	1	0	0	0	0	0	0.544	18.9338	99.3711	33.4361	707.771	0.587851	90.5	0.57	0	0
7.7728	0	0	1	0	0	0	0	0	1.338	22.9447	81.8008	42.989	547.469	0.459572	79.6	0.88	0	0
31.6836	0.075643	0	1	0	0	0	0	0	2.364	27.2843	0	41.3925	511.784	0.779463	80	0.6	0	0
8.18674	0.181324	0	1	0	0	0	0	0	1.478	17.5913	100	40.9707	493.414	0.859951	87.5	0.47	0	0
11.0483	0	0	1	0	0	0	0	0	2.299	25.2284	81.592	45.4485	517.906	0.542969	80.9	0.7	0	0
23.4116	0	0	1	0	0	0	1	0	1.747	23.0109	49.4292	43.2105	455.262	0.980285	79.2	0.42	0	0
3.19305	0.0807485	0.0807485	1	1	0	0	0	0	53.272	22.6198	100	40.3294	573.536	0.766674	88.6	0.74	0	0
5.85849	0.076762	0.076762	0	0	0	0	0	0	19.971	25.0113	76.0774	42.0485	456.423	1.04064	89.7	0.59	0	0
0	0.0646747	0.0646747	0	0	0	0	0	0	10.1	28.3168	100	37.3685	391.465	1.12736	89.9	0.38	0	0
2.68183	0.0473126	0.0473126	0	0	0	0	0	0	4.661	28.4703	85.4875	37.9348	434.287	0.816977	93	0.38	0	0
2.0206	0.0764853	0.0764853	0	0	0	0	0	0	25.339	17.8026	73.2909	43.8078	445.731	1.14404	81.3	0.85	0	0
0	0.0836526	0.0836526	0	0	0	0	0	0	11.444	27.237	100	42.6698	440.491	0.78328	86.9	0.77	0	0
0	0.0390762	0.0390762	0	0	0	0	0	0	4.931	29.3044	100	40.474	383.736	0.695731	91.2	0.38	0	0
1.87115	0	0	0	0	0	0	0	0	4.222	27.3093	95.613	33.5291	417.479	0.695433	88.3	0.44	0	0
5.9759	0.0838997	0.0838997	1	1	0	0	0	0	8.049	28.4259	100	48.3309	485.276	1.02541	89.8	0.84	0	0
1.91397	0.0432788	0.0432788	0	0	0	0	0	0	4.859	33.6901	96.0817	38.9561	372.855	0.821296	89.7	0.27	0	0
2.81494	0.0549813	0.0549813	1	1	1	1	0	0	3.588	26.0591	95.4489	38.7079	400.436	1.02231	88.4	0.54	0	0
1.06178	0	0	0	0	0	0	0	0	1.036	30.5985	95.4849	35.2892	515.205	0.812802	84.9	0.24	0	0
0	0	0	1	0	0	0	0	0	1.82	19.8901	100	33.1644	266.57	1.14918	87.5	0.2	0	0
0	0	0	0	0	0	0	0	0	3.299	25.4016	79.6601	37.5121	482.884	0.724838	87.2	0.76	0	0
2.95666	0	0	0	0	0	0	0	0	2.469	25.1924	83.1921	36.733	453.67	0.778846	86.6	0.48	0	0
0.357508	0	0	0	0	0	0	0	0	1.958	32.2778	99.1674	36.776	466.737	0.955305	88.3	0.27	0	0
0	0	0	0	0	0	0	0	0	1.424	31.4607	100	30.3649	393.698	0.744417	86.1	0.54	0	0
0	0	0	1	0	0	0	0	0	0.464	34.4828	100	37.3903	242.388	1.40335	90.1	0.17	0	0
0	0.15625	0	1	0	0	0	0	0	1.19	38.4034	100	45.5679	336.921	0.907188	89.2	0.24	0	0
0	0.0733837	0	1	0	0	0	0	0	3.373	26.3564	100	36.2862	341.475	0.974898	89.5	0.26	0	0
14.9463	0.0826424	0.0826424	0	0	0	0	0	0	32.938	24.1514	9.16307	45.721	482.882	0.807177	92.4	0.6	0	0
0.316623	0	0	1	1	0	0	0	0	3.79	21.4248	94.8247	34.1795	375.378	1.38436	101	0.24	0	0
1.33161	0.0952925	0.0952925	0	0	0	0	0	0	2.328	18.1272	99.2424	35.4888	431.123	1.09425	89.6	0.3	0	0
4.73884	0.153858	0.153858	0	0	0	0	0	0	4.748	28.3909	81.1838	41.7622	430.167	0.841951	92.7	0.58	0	0
4.53657	0.0659544	0.0659544	0	0	0	0	0	0	2.557	18.1854	43.7247	41.653	411.403	0.747395	87.4	0.37	0	0
3.0716	0	0	1	1	0	0	0	0	4.623	20.6576	88.3178	37.0447	436.048	0.828635	96.9	0.4	0	0
3.60099	0.163466	0.163466	0	0	1	1	0	0	2.416	25.5795	99.1716	39.6994	373.809	0.783599	90.6	0.38	0	0
1.82556	0	0	1	1	0	0	0	0	1.972	32.6572	98.999	41.8214	345.452	0.812328	92	0.26	0	0
0.493326	0	0	1	1	0	0	0	0	6.892	16.8601	93.2683	39.0883	447.455	0.828372	91.1	0.38	0	0
1.0705	0	0	1	1	0	0	0	0	3.83	18.3812	100	40.6255	409.289	0.868175	89.7	0.32	0	0
0	0	0	1	0	0	0	0	0	0.53	25.8491	99.3671	31.4159	363.98	1.23762	94.3	0.14	0	0
1.43027	0	0	1	0	0	0	0	0	0.839	21.6925	65.9574	30.5955	489.409	1.46443	87.8	0.26	0	1
5.83333	0	0	1	0	0	0	0	0	0.36	37.7778	96.1864	43.494	389.38	0.927441	88.7	0.16	0	0
3.66133	0	0	0	0	0	0	0	0	0.874	27.4599	100	45.0801	272.8	1.67015	87.4	0.17	0	0
7.67717	0	0	1	0	0	0	0	0	0.508	25.3937	0	41.0173	442.047	1.09108	85.1	0.23	0	0
2.63158	0	0	1	0	0	0	1	0	0.076	23.6842	0	43.9024	388.43	0.985222	92.6	0.13	0	1
7.91423	0.0720254	0	0	0	0	0	0	0	2.565	28.0702	79.5222	46.3265	416.162	0.714903	90.6	0.4	0	0
1.5	0	0	1	0	0	0	0	0	1	24.6	100	43.4333	291.019	1.00946	80.6	0.2	0	0
1.47341	0	0	0	0	1	0	0	0	1.561	18.5778	95.0276	35.7188	367.932	0.806032	87.3	0.19	0	0
0	0	0	0	0	0	0	0	0	2.88	16.2153	77.1812	42.3275	397.048	0.824959	88.7	0.32	0	0
4.32633	0	0	1	0	0	0	0	0	0.809	13.1026	90.3226	42.7944	373.711	1.45161	89.9	0.2	0	0
0	0	0	0	0	1	0	0	0	0.459	29.4118	100	39.483	397.269	0.336512	67	0.1	0	0
2.82258	0	0	0	0	0	0	0	0	0.992	17.5403	93.5114	43.5963	387.242	0.916758	85.8	0.29	0	1
6.4433	0	0	1	0	0	0	0	0	0.388	17.5258	100	36.8421	354.354	0.68875	69.5	0.16	0	0
3.32837	0.0955932	0	0	0	0	0	0	0	2.013	32.7869	86.5421	33.7641	363.919	0.822035	88.3	0.24	0	0
2.7933	0	0	1	0	1	0	0	0	0.358	21.7877	100	37.9104	296.887	0.973236	89.9	0.12	0	1
1.74693	0	0	0	0	0	0	0	0	2.118	18.4608	100	40.3578	380.107	0.839944	89.4	0.22	0	0
8.14339	0.0831504	0.0831504	0	0	0	0	0	0	153.29	14.3714	35.8012	39.5025	549.502	0.632986	94	0.85	1	0
4.3639	0.0729161	0.0729161	0	0	0	0	0	0	15.147	27.5896	60.4092	42.4768	363.073	0.684713	97.1	0.54	0	0
13.2447	0.0878724	0.0878724	0	0	0	0	0	0	38.755	17.2933	14.5117	40.1336	482.797	0.758672	94.3	0.68	0	0
5.49917	0.0319867	0.0319867	0	0	0	0	0	0	6.601	28.1472	74.807	43.7832	395.43	0.874614	98.3	0.59	0	0
5.5887	0.0286985	0.0286985	0	0	0	0	0	0	12.74	28.4772	80.0416	45.5605	422.834	0.739499	97.2	0.53	0	0
9.93994	0.0533889	0.0533889	1	1	0	0	0	0	8.491	16.8296	65.3962	35.7234	481.397	0.262281	91	0.36	0	0
9.80178	0.039248	0.039248	0	0	0	0	0	0	5.499	19.4763	53.5529	40.0716	497.234	0.509655	90.1	0.67	0	0
7.86203	0.150083	0.150083	0	0	0	0	0	0	3.943	28.912	85.0207	43.3242	432.368	0.604938	93.4	0.57	0	0
0	0.026521	0.026521	0	0	0	0	0	0	8.434	31.9066	100	40.043	478.807	0.503356	93.2	0.66	0	0
1.42708	0	0	0	0	0	0	0	0	5.746	25.8789	93.8897	40.5234	556.135	1.04043	97.1	0.48	0	0
3.993	0.0323415	0.0323415	1	1	0	0	0	0	2.855	32.9948	97.2205	37.6273	530.573	0.513983	93	0.67	0	0
4.53235	0.0382482	0.0382482	1	1	0	0	0	0	10.061	20.0576	78.8584	39.2315	564.584	0.479785	90.9	0.76	0	0
5.60368	0.0895287	0.0895287	1	1	0	0	0	0	22.628	12.1133	94.8909	38.429	546.779	0.51844	97.3	0.76	0	0
7.56781	0	0	0	0	0	0	0	0	8.959	20.8505	71.5677	39.1423	594.743	0.599022	93.6	0.81	0	0
1.20639	0.0601166	0.0601166	0	0	0	0	0	0	12.268	18.7317	98.3339	36.7293	583.781	0.499011	86.4	0.63	0	0
5.34912	0	0	0	0	0	0	0	0	7.347	22.4445	100	38.8513	816.928	0.600346	92.9	0.72	0	0
13.9884	0.0666533	0.0666533	1	1	0	0	0	0	4.132	15.2469	57.5253	37.9426	537.332	0.577151	91.3	0.69	0	0
2.99132	0	0	0	0	0	0	0	0	6.452	30.0527	88.5383	36.6171	540.916	0.512511	91.4	0.58	0	0
7.64138	0.0418113	0.0418113	0	0	0	0	0	0	3.625	30.4552	70.4638	41.2061	312.345	1.11873	101.1	0.27	0	0
0.877866	0.0645703	0.0645703	0	0	0	0	0	0	11.733	16.7903	95.275	37.3565	508.203	0.593111	91.3	0.61	0	0
3.74669	0	0	0	0	0	0	0	0	4.911	27.4689	88.2023	38.1691	449.96	0.715329	87.7	0.44	0	0
2.15555	0.0379925	0.0379925	0	0	0	0	0	0	21.665	14.535	80.4608	34.7632	486.865	0.540622	93.5	0.52	0	0
5.3802	0	0	1	0	0	0	0	0	4.182	18.7709	77.4223	36.6213	517.713	0.681709	88.1	0.72	0	0
2.66874	0.0469616	0	0	0	0	0	0	0	7.082	14.5863	72.0879	37.618	637.233	0.579564	89	0.83	0	0
1.53981	0.0566412	0	1	0	0	0	0	0	6.819	15.9701	100	39.9263	469.327	0.42014	85	1.49	0	0
2.47019	0	0	0	0	0	0	0	0	2.348	18.3135	89.5775	40.9001	456.228	0.51139	88.1	0.42	0	0
3.01175	0.0433213	0.0433213	1	1	0	0	1	1	16.336	16.6381	81.5525	41.1624	428.149	0.607419	87.7	0.45	0	0
9.44466	0.132044	0.132044	1	1	1	1	0	0	5.114	29.781	59.0296	46.2447	431.883	0.765703	98.1	0.64	0	0
2.18855	0	0	1	0	0	0	0	0	0.594	29.798	0	37.337	505.16	0.585651	73.5	1.49	0	0
0	0.0868282	0	1	0	0	0	0	0	1.695	35.6932	85.3147	50.3286	390.555	0.635804	91.1	0.41	0	0
13.6117	0.0919398	0.0919398	0	0	0	0	0	0	45.101	16.8511	7.64944	41.9856	470.098	0.773486	96.1	0.58	0	0
18.7273	0.06392	0.06392	1	1	0	0	0	0	26.95	26.7273	12.2208	43.6281	415.126	0.718382	87.4	0.53	0	0
16.4171	0.0934018	0.0934018	1	1	1	1	0	0	13.693	24.7718	21.0862	42.5987	458.422	0.529372	91.4	0.57	0	0
24.1261	0.0627195	0.0627195	0	0	0	0	0	0	8.182	13.8841	1.38449	39.2204	451.863	0.491632	95.1	0.62	0	0
4.41259	0.102934	0.102934	1	1	0	0	0	0	3.558	33.1928	84.4461	42.7751	361.515	0.97707	90.4	0.27	0	0
3.28847	0.109111	0.109111	0	0	0	0	0	0	7.207	15.8735	73.6153	36.479	427.719	0.904326	86	0.2	0	0
0	0.062348	0.062348	1	1	0	0	0	0	3.284	29.5372	95.7874	39.5025	395.061	0.767686	85.5	0.25	0	0
0.826446	0	0	1	1	0	0	0	0	4.356	29.3159	97.3122	38.3362	363.645	0.95184	91	0.25	0	0
3.8133	0	0	0	0	0	0	0	0	3.278	25.1373	93.9103	37.9162	395.436	0.880436	87.9	0.34	0	0
17.5549	0.044825	0	1	0	0	0	0	0	4.147	16.0116	18.4529	42.7142	575.447	0.645503	91.1	0.68	0	0
17.0278	0.0645078	0	1	0	0	0	0	0	2.631	13.645	38.1188	38.8571	517.3	0.80714	93.6	0.65	0	0
3.3966	0	0	1	0	0	0	0	0	1.001	27.972	90.6522	40.5261	371.066	0.670986	83.9	0.28	0	0
2.07143	0.126103	0	1	0	0	0	0	0	1.4	29.9286	3.84615	44.2928	431.195	0.392499	83.3	0.41	0	0
4.95791	0	0	1	0	0	0	0	0	1.069	35.7343	96.5854	48.5495	372.619	0.550303	84.5	0.4	0	0
0	0	0	1	0	0	0	0	0	0.595	15.2941	100	23.6295	389.826	0.673401	80.6	0.1	0	0
1.63265	0	0	1	0	0	0	0	0	1.225	24.4082	95.4847	43.1346	469.567	0.630078	79.8	0.44	0	0
5.41424	0.0807428	0	1	0	0	0	1	0	5.504	19.6039	56.6016	39.1292	411.989	0.723419	92.1	0.28	0	0
14.9625	0.0809533	0.0809533	1	1	0	0	0	0	68.979	23.9305	17.8083	41.6692	535.114	0.641774	92.2	0.7	0	0
10.9505	0.111749	0.111749	0	0	0	0	0	0	14.739	29.0793	68.3747	39.9737	421.617	0.873717	89	0.52	0	0
12.0176	0.103236	0.103236	1	1	0	0	0	0	3.628	32.5524	32.5223	45.851	403.815	0.860421	99.8	0.46	0	0
6.25267	0.0668204	0.0668204	1	1	0	0	0	0	4.686	31.7755	80.193	44.3378	347.474	0.752925	92.2	0.49	0	0
3.89924	0.0670826	0.0670826	1	1	0	0	0	0	2.898	14.0097	93.2039	42.6958	349.595	0.736299	96.2	0.39	0	0
4.00785	0.0539374	0.0539374	1	1	0	0	0	0	14.272	17.1805	81.9236	41.3087	490.507	0.745046	93.1	0.46	0	0
0	0.0328807	0.0328807	1	1	0	0	0	0	7.431	14.924	96.9066	38.4591	451.723	0.729843	87.9	0.36	0	0
0	0	0	1	1	0	0	0	0	6.117	17.7865	100	39.4072	450.25	0.826089	93.4	0.48	0	0
1.16649	0	0	1	1	0	0	0	0	3.772	27.5451	97.1636	42.1126	407.051	0.536006	90.7	0.49	0	0
1.77958	0.119796	0.119796	1	1	0	0	0	0	12.812	15.946	93.0584	38.0536	433.71	0.685838	89.9	0.43	0	0
8.3822	0.0804117	0.0804117	1	1	0	0	0	0	19.1	17.4712	59.0909	44.2202	348.034	0.727364	89	0.3	0	0
0.890041	0.035068	0.035068	1	1	0	0	0	0	8.876	11.6945	91.2604	41.7017	503.125	0.689186	95.8	0.72	0	0
0	0	0	0	0	0	0	0	0	1.212	14.769	100	46.0256	365.858	0.813871	91.8	0.27	0	0
4.77408	0	0	1	0	0	0	0	0	1.173	19.5226	58.1967	36.6929	290.814	0.962963	93.9	0.23	0	0
0.0671141	0	0	1	0	0	0	0	0	1.49	22.0134	99.8258	40.5514	347.988	0.589391	91.7	0.39	0	0
1.16414	0	0	1	0	0	0	0	0	3.436	15.6286	100	42.7229	382.793	0.627589	88.5	0.53	0	0
0	0	0	1	0	0	0	0	0	1.07	14.486	100	38.3231	365.195	1.23343	84.9	0.27	0	0
0	0.0630398	0	1	0	0	0	0	0	2.757	20.7835	100	41.2869	466.72	0.739504	97	1.02	0	0
0	0	0	1	0	0	0	0	0	3.307	21.8022	100	40.5291	568.302	0.550868	88.7	0.95	0	0
0.837321	0.227273	0	1	0	0	0	0	0	1.672	16.3278	97.7454	39.114	460.795	0.733249	84.1	0.23	0	0
0	0	0	1	0	0	0	0	0	0.21	16.1905	100	29.4271	420.261	0.489596	83.3	0.15	0	1
0	0	0	1	0	0	0	0	0	1.467	17.7914	100	35.9917	401.925	0.634371	85	0.23	0	0
0	0	0	1	0	0	0	0	0	1.38	13.1884	100	31.4941	660.141	0.485594	87.7	0.38	0	1
1.36163	0	0	1	0	0	0	0	0	2.497	17.1406	95.2312	36.339	387.607	0.728534	85.2	0.33	0	1
0	0	0	1	0	0	0	0	0	2.741	13.4622	100	41.0687	373.847	0.675275	86.6	0.37	0	0
2.29533	0	0	1	0	0	0	0	0	1.307	17.2915	100	46.3849	580.598	0.456498	75.7	0.77	0	0
2.20718	0	0	1	0	0	0	0	0	6.796	14.0671	98.3135	40.4104	466.282	0.566955	89	0.58	0	0
0	0	0	1	0	0	0	0	0	1.652	22.5182	100	38.6933	386.319	0.601956	89.4	0.32	0	0
0	0.105407	0	1	0	0	0	0	0	3.519	17.8176	100	32.5525	380.483	0.724556	88.4	0.21	0	0
2.36407	0	0	1	0	0	0	0	0	2.115	16.7376	93.0599	33.1719	464.436	0.724171	87	0.3	0	0
0	0	0	1	0	0	0	0	0	2.226	18.1042	100	44.5746	492.033	0.690706	89.9	0.3	0	0
1.67015	0	0	1	0	0	0	0	0	0.479	15.4489	98.2885	36.7428	252.991	0.526103	87	0.21	0	0
11.8084	0	0	1	0	0	0	0	0	1.482	17.4089	75.9551	41.9749	401.249	0.773994	93.8	0.39	0	0
0	0.171497	0	1	0	0	0	0	0	1.167	18.4233	100	40.2369	417.069	0.810654	88.4	0.25	0	0
0	0	0	1	0	0	0	0	0	0.919	19.9129	100	39.5648	358.2	0.957156	86.2	0.16	0	0
2.6738	0	0	1	0	0	0	0	0	0.374	17.9144	0	36.2101	336.637	0.338696	77.8	0.17	0	1
70.1658	0	0	1	0	1	0	0	0	0.362	21.547	0	41.4438	425.215	1.39832	89.9	0.19	0	1
0	0	0	1	0	0	0	0	0	0.211	21.327	100	34.9776	382.54	0.886263	92.4	0.19	0	1
8.2996	0	0	1	0	0	0	0	0	0.494	17.6113	63.3094	38.3803	337.941	0.758018	83.6	0.14	0	1
8.09129	0	0	0	0	0	0	0	0	0.482	19.2946	95.0904	47.6961	309.834	0.767494	84.8	0.15	0	1
0	0	0	1	0	0	0	0	0	2.456	17.5489	100	41.9064	492.629	0.691953	85.9	0.25	0	0
9.04705	0.225276	0	1	0	0	0	0	0	1.658	16.4656	61.92	46.0495	366.947	0.279188	86.9	0.76	0	0
7.69989	0.0778519	0.0778519	0	0	0	0	0	0	46.637	22.1669	92.9609	42.7859	481.226	0.648136	93.8	0.93	0	0
15.6509	0.168052	0.168052	0	0	0	0	0	0	12.453	28.6838	42.4835	44.1564	346.642	0.859624	94.9	0.64	0	0
11.4089	0.0890452	0.0890452	0	0	0	0	0	0	7.985	28.9793	67.4162	43.2204	404.22	0.734022	89.5	0.51	0	0
5.86571	0.130473	0.130473	0	0	0	0	0	0	6.717	31.4426	89.5858	41.8135	480.766	0.743116	91	0.42	0	0
4.86142	0.0463596	0.0463596	0	0	0	0	0	0	9.092	30.2574	86.6159	42.2418	448.536	0.634211	92.5	0.34	0	0
0.18649	0.0438712	0.0438712	0	0	0	0	0	0	4.826	30.9573	99.0419	42.0813	433.016	0.728049	95.7	0.44	0	0
3.31429	0	0	0	0	0	0	0	0	2.625	23.8476	0	39.2102	428.486	0.955875	94.6	0.47	0	0
0.979653	0.0775074	0.0775074	0	0	0	0	0	0	2.654	34.3632	100	40.8609	409.764	0.984654	88.7	0.29	0	0
2.04434	0.0588062	0.0588062	1	1	0	0	0	0	3.473	29.9165	100	40.5867	379.116	0.759053	87.3	0.39	0	0
11.8702	0.0615498	0.0615498	0	0	0	0	0	0	6.133	31.6321	64.8906	42.6082	355.852	0.70028	88.9	0.43	0	0
8.0636	0.04566	0.04566	0	0	0	0	0	0	3.522	40.4032	81.405	41.2315	366.049	1.02661	91.3	0.28	0	0
4.22871	0.052651	0.052651	0	0	0	0	0	0	3.358	30.5837	94.5325	43.9064	403.441	0.721554	94.6	0.51	0	0
16.198	0.0579173	0.0579173	0	0	0	0	0	0	3.272	34.5354	68.411	41.7661	355.898	0.724686	91.7	0.32	0	0
0	0	0	0	0	0	0	0	0	0.554	17.3285	100	20.6497	248.165	0.312744	88.4	0.1	0	1
9.54721	0	0	1	0	0	0	0	0	2.849	24.9561	52.2544	43.5692	400.151	0.806962	89.7	0.62	0	0
0.573614	0	0	1	0	0	0	0	0	1.569	22.6896	100	35.6153	406.647	1.03656	88.9	0.34	0	0
1.06264	0	0	0	0	0	0	0	0	1.788	31.8792	100	38.3492	421.134	0.93573	85.1	0.37	0	0
7.48452	0.0801297	0.0801297	1	1	0	0	0	0	38.279	23.6291	49.8828	39.4558	459.778	0.588639	92.1	0.65	0	0
5.37814	0.0441151	0.0441151	1	1	0	0	0	0	16.753	28.8486	55.9846	40.1666	373.859	0.80684	90.6	0.52	0	0
3.7188	0.0991361	0.0991361	0	0	0	0	0	0	13.741	29.663	65.4427	44.8815	553.382	0.944024	91.8	0.51	0	0
0	0.0637694	0.0637694	1	1	0	0	0	0	6.525	30.2222	100	42.65	414.446	1.0034	96.3	0.38	0	0
2.8777	0.115	0.115	0	0	0	0	0	0	5.282	29.4207	80	37.8716	453.185	0.59516	92.4	0.36	0	0
3.55463	0.0592347	0.0592347	0	0	0	0	0	0	5.739	31.0681	82.4324	42.152	411.678	0.605528	93.3	0.5	0	0
5.45965	0.0877039	0.0877039	1	1	0	0	0	0	2.491	32.236	92.1077	36.5898	338.662	1.01253	93.9	0.27	0	0
9.28105	0.112809	0.112809	0	0	0	0	0	0	3.825	26.9281	0	32.9764	480.501	0.787452	91.7	0.36	0	0
5.56242	0.0842957	0.0842957	1	1	0	0	0	0	2.427	33.869	56.446	35.472	358.685	0.755073	94.9	0.33	0	0
12.0985	0	0	0	0	0	0	0	0	2.273	26.6168	23.8235	40.4879	398.847	0.695994	89.7	0.43	0	0
4.2123	0.180278	0	0	0	0	0	0	0	1.187	34.1196	68.7898	36.9012	365.766	0.642774	92	0.25	0	0
1.47698	0	0	1	0	0	0	0	0	4.604	15.4214	92.6148	35.1066	442.529	0.811181	89.3	0.51	0	0
3.18396	0	0	0	0	0	0	0	0	0.848	25.8255	90.5237	31.829	454.419	0.661886	91.4	0.24	0	0
0	0	0	0	0	0	0	0	0	2.194	25.2051	94.9212	40.603	469.734	0.519401	90.9	0.55	0	0
0	0	0	1	0	0	0	0	0	1.95	22.1026	100	35.1582	550.295	0.540995	84.8	0.45	0	0
1.73913	0	0	1	0	0	0	0	0	0.115	46.087	99.2592	37.1429	504.7	1.03806	72.9	0.15	0	1
7.63765	0	0	0	0	0	0	0	0	0.563	29.1297	93.4524	39.2174	454.337	0.902749	68.8	0.83	0	0
2.02703	0	0	1	0	0	0	0	0	1.924	26.0395	97.9012	36.1118	504.741	0.528501	90.1	0.37	0	0
0	0.162522	0	0	0	0	0	0	0	1.37	24.3066	100	34.0659	467.147	0.69242	89.2	0.28	0	0
2.53378	0	0	0	0	0	0	0	0	1.776	29.8986	94.6939	42.8352	403.457	0.794006	86.9	0.4	0	0
0	0	0	1	0	0	0	0	0	0.26	33.0769	100	30.3896	369.407	0.30581	82.5	0.19	0	1
0	0	0	1	0	0	0	0	0	0.41	30.7317	100	36.8132	364.883	0.679432	77.8	0.19	0	1
0	0	0	1	0	0	0	0	0	0.722	34.4875	100	35.9541	355.622	0.631114	91	0.15	0	0
0	0.134898	0	0	0	0	0	0	0	1.799	14.9527	100	37.0031	367.445	0.576369	85.3	0.24	0	0
0	0	0	1	0	0	0	0	0	0.637	20.4082	100	34.8155	332.719	0.513479	85.8	0.15	0	0
0	0	0	0	0	0	0	0	0	0.572	16.4336	100	37.4187	318.885	0.594354	79.1	0.13	0	0
0	0.0931139	0.0931139	1	1	0	0	0	0	47.5	23.7895	100	41.0193	458.42	0.718111	90.4	0.72	0	0
6.69424	0.0905551	0.0905551	1	1	0	0	0	0	11.607	16.2747	75.8333	40.6627	361.635	0.99057	92	0.48	0	0
3.19878	0.153174	0.153174	1	1	0	0	0	0	2.626	17.7456	62.6126	37.4106	439.811	0.753935	98.3	0.4	0	0
0	0.157196	0.157196	1	1	0	0	0	0	3.275	15.542	100	39.4207	303.989	0.780557	90.4	0.36	0	0
0	0.0334135	0.0334135	1	1	0	0	0	0	8.453	14.5274	100	39.5733	379.652	0.913714	89.2	0.42	0	0
10.4729	0.122996	0.122996	1	1	0	0	0	0	7.887	15.5065	18.6929	36.4841	430.868	0.6967	94.7	0.41	0	0
0.644864	0	0	1	1	0	0	0	0	2.171	13.6343	97.561	32.7077	493.653	0.916878	97.4	0.28	0	0
0	0	0	1	1	0	0	0	0	2.769	16.2875	100	38.083	294.679	0.680831	95.8	0.3	0	0
0	0.0945555	0.0945555	1	1	0	0	0	0	7.946	27.5107	100	40.3596	493.995	0.85801	93.4	0.5	0	0
3.22706	0.036402	0.036402	1	1	0	0	0	0	7.747	15.4253	77.2328	40.2655	555.677	0.709431	91.1	0.39	0	0
1.90638	0.136917	0.136917	1	1	0	0	0	0	5.875	15.0638	92.5875	35.3382	323.28	0.82998	88	0.3	0	0
4.76139	0.0603164	0.0603164	1	1	0	0	0	0	9.241	13.9812	93.2644	39.6497	348.244	0.612529	91.5	0.58	0	0
6.00707	0.120467	0.120467	1	1	0	0	0	0	6.226	16.0296	82.8362	39.968	372.756	0.824993	92.3	0.44	0	0
3.48751	0.138728	0.138728	0	0	0	0	0	0	5.362	18.1089	100	40.9279	387.505	0.820445	96.9	0.31	0	0
0.870553	0	0	1	1	0	0	0	0	5.284	16.1052	100	34.6984	429.989	1.00452	87.4	0.37	0	0
1.36558	0.04018	0.04018	1	1	0	0	0	0	6.078	14.2975	80.618	40.8342	311.634	0.967846	94.3	0.27	0	0
3.12966	0	0	1	1	0	0	0	0	6.71	15.842	100	34.9318	445.598	0.968899	92.3	0.33	0	0
3.4555	0.244828	0.244828	0	0	0	0	0	0	2.865	19.4764	92.8897	41.0453	333.775	0.753012	90.8	0.38	0	0
0	0	0	1	0	0	0	0	0	0.064	25	100	25.3521	381.485	0	82.4	0.05	0	1
2.65923	0	0	1	0	0	0	0	0	4.663	15.8053	95.3671	38.4501	525.875	1.01701	91.4	0.33	0	0
0	0	0	1	0	0	0	0	0	1.405	13.3096	100	29.96	358.879	0.825361	88.7	0.19	0	0
1.66667	0	0	1	0	0	0	0	0	1.38	16.3043	91.7808	36.0038	335.412	0.855351	87.3	0.27	0	0
2.33981	0	0	1	0	0	0	0	0	2.778	14.5068	88.6364	36.3553	347.855	0.736297	89.2	0.32	0	0
4.17722	0	0	1	0	0	0	0	0	0.79	13.7975	76.2791	32.5209	462.725	0.897666	84.6	0.48	0	0
0	0.200763	0	1	0	0	0	0	0	1.198	13.5225	0	33.6298	284.768	1.03258	88	0.19	0	0
0	0	0	1	0	0	0	0	0	0.996	19.4779	100	31.1339	262.502	0.798176	87.6	0.17	0	0
2.92087	0	0	1	0	0	0	0	0	1.883	15.0823	100	38.1566	304.078	1.23252	88.7	0.29	0	0
0	0	0	1	0	0	0	0	0	0.952	16.0714	100	24.4136	428.221	1.11421	94.6	0.22	0	0
0.72165	0	0	1	0	0	0	0	0	0.97	15.0516	99.6	23.3952	376.859	0.882641	93.4	0.27	0	0
1.03761	0	0	1	0	0	0	0	0	2.313	14.6131	96.0265	35.1203	362.389	0.666768	96	0.25	0	0
0	0	0	1	0	0	0	0	0	0.339	17.4041	100	30.2905	187.849	1.26874	90.5	0.08	0	1
0	0	0	0	0	0	0	0	0	0.373	13.941	100	31.1295	283.21	0.829875	91.9	0.11	0	1
0	0	0	1	0	0	0	0	0	1.852	13.7689	100	37.5223	279.805	1.00128	92.7	0.16	0	0
1.9536	0	0	1	0	0	0	0	0	0.819	17.4603	90.6977	38.3993	470.797	0.614162	88.5	0.18	0	0
0	0.163052	0	1	0	0	0	0	0	2.051	12.8718	98.0899	38.1777	219.71	0.893536	88.2	0.23	0	0
0	0	0	0	0	0	0	0	0	1.171	15.7985	100	26.1364	215.378	0.839251	94.6	0.17	0	0
0	0	0	1	0	0	0	0	0	1.035	13.913	100	30.6878	151.363	1.027	88.5	0.13	0	0
0	0	0	1	0	0	0	0	0	1.213	12.6134	100	28.3967	397.434	0.892857	92.3	0.17	0	0
0.167364	0	0	0	0	1	0	0	0	1.195	13.9749	100	30.132	392.414	0.934278	88.8	0.17	0	0
0	0	0	1	0	0	0	0	0	1.125	15.4667	100	24.1983	366.774	0.757002	92.8	0.15	0	0
8.34193	0.0734988	0.0734988	0	0	0	0	0	0	61.041	11.7806	7.57981	35.6852	395.816	0.726441	91.8	0.77	0	0
10.5871	0.0424052	0.0424052	1	1	0	0	0	0	14.971	10.7875	0	38.8242	425.112	0.626716	90.2	0.64	0	0
5.10425	0.0531086	0.0531086	1	1	0	0	0	0	10.168	9.86428	31.5879	38.4031	414.965	0.702581	91.1	0.75	0	0
13.9659	0.10017	0.10017	1	1	0	0	0	0	7.103	12.375	0	36.7468	301.481	0.758533	92.3	0.5	0	0
6.43103	0	0	1	1	0	0	0	0	10.185	9.838	52.8554	35.474	252.334	0.834291	96.9	0.43	0	0
16.4109	0.0431444	0.0431444	1	1	0	0	0	0	11.535	16.3329	0	37.0036	389.393	0.774668	89.4	0.54	0	0
7.18429	0.0338152	0.0338152	1	1	0	0	0	0	20.517	12.0096	61.839	36.5575	277.289	0.792575	86.9	0.49	0	0
4.79329	0.0726164	0.0726164	1	1	0	0	0	0	5.007	20.7509	79.8524	33.965	255.37	0.811546	90.3	0.32	0	0
18.5229	0.173571	0	1	0	0	0	0	0	3.412	17.5557	31.6574	37.7203	345.401	0.597897	88.5	0.61	0	0
0	0	0	0	0	0	0	0	0	0.213	14.0845	100	24.3363	165.737	0.332779	70.3	0.12	0	1
1.75439	0	0	0	0	0	0	0	0	0.285	8.42105	0	31.7181	213.63	0.983146	87.9	0.15	0	0

## Sheet: cervical
participation_rates_in_clinical_settings	No_of_gynecologists	No_of_gynecologists_x_urban	sending_invitation_letters	sendin_invitation_letters_x_urban	personal_visits_by_CHW	personal_visits_by_CHW_x_urban	free_screening	free_screening_x_urban	No_of_eligible_persons	Pct_of_those_aged_65-69	Pct_of_women_in_mass_surveys	Pct_of_full-time_employees	annual_income_per_NHI	Pct_of_persons_requiring_LTC	ordinary_balance_ratio	financial_capability_indicator	ordinance-designated_city	village
19.856	0.21385	0.21385	0	0	0	0	0	0	345.819	12.999	24.2523	37.8426	481.198	0.735781	99.8	0.7	1	0
25.5881	0.202248	0.202248	0	0	0	0	0	0	28.99	16.9645	2.18806	37.1326	424.902	0.806012	86.9	0.48	0	0
28.6512	0.095893	0.095893	0	0	0	0	0	0	12.181	27.822	3.5574	40.0986	378.279	1.10964	98.1	0.48	0	0
21.1723	0.259983	0.259983	0	0	0	0	0	0	57.547	12.2005	44.1725	38.699	412.988	0.817102	91.9	0.52	0	0
15.7943	0.141646	0.141646	0	0	0	0	0	0	10.985	16.5589	0	38.6118	423.015	0.71013	95.6	0.67	0	0
17.6347	0.122996	0.122996	0	0	0	0	0	0	31.835	19.3969	0	37.8905	423.775	0.979137	97.6	0.48	0	0
41.166	0.206025	0.206025	0	0	0	0	0	0	11.75	8.51064	18.5775	35.5618	564.988	0.736995	88.8	0.57	0	0
11.8156	0.182665	0.182665	0	0	0	0	0	0	18.027	21.4401	31.2997	34.8102	606.505	0.917278	92.8	0.48	0	0
4.21348	0	0	0	0	0	0	0	0	1.068	22.4719	93.1034	32.4093	416.609	1.36318	72.9	0.23	0	0
3.91061	0.0624961	0.0624961	0	0	0	0	0	0	14.499	21.2773	70.8075	35.3631	520.495	0.639664	92.2	0.4	0	0
1.39598	0.200411	0.200411	1	1	0	0	0	0	5.874	17.8073	95.3349	35.823	871.781	0.818783	96.8	0.4	0	0
7.77917	0	0	0	0	0	0	0	0	3.188	27.3839	73.8876	36.5301	343.102	0.914222	92.3	0.35	0	0
13.2908	0.202279	0.202279	0	0	0	0	0	0	30.066	9.40265	20.7925	35.5273	462.951	0.751945	89.4	0.79	0	0
2.11223	0.150936	0.150936	1	1	0	0	0	0	7.859	18.1066	91.7009	33.2406	655.5	0.795496	92.8	0.4	0	0
3.37183	0	0	0	0	0	0	0	0	5.368	15.0149	80.3598	34.5176	453.32	0.827199	93.8	0.27	0	0
2.34572	0	0	0	0	0	0	0	0	2.771	8.11981	77.591	38.4975	370.273	0.961323	85.9	0.28	0	0
19.5056	0.0626812	0.0626812	0	0	0	0	0	0	13.027	20.7953	40.5543	30.956	472.292	0.648328	91.1	0.54	0	0
2.35748	0	0	0	0	0	0	0	0	2.333	25.8894	80.4569	41.9002	299.732	0.936357	82.9	0.23	0	0
1.46077	0.0764468	0.0764468	1	1	0	0	0	0	4.792	12.7713	98.1283	43.0543	668.337	0.753311	91.9	0.33	0	0
2.19426	0.0845094	0.0845094	0	0	0	0	0	0	3.099	22.9429	90.7298	30.3977	579.949	0.727109	91.7	0.29	0	0
7.94454	0.316977	0.316977	0	0	0	0	0	0	5.337	11.8419	53.4452	35.8834	525	0.752958	86.7	0.3	0	0
2.26516	0	0	0	0	0	0	0	0	1.501	27.3818	75.1592	37.6025	328.325	1.14859	95.4	0.22	0	0
10.4007	0	0	0	0	0	0	0	0	5.99	12.8714	38.308	36.8879	637.985	0.674683	89.2	0.32	0	0
14.0714	0.109491	0.109491	0	0	0	0	0	0	14.931	12.7654	21.0331	34.1459	472.446	0.43891	90.2	0.8	0	0
11.0283	0.0434858	0.0434858	1	1	0	0	0	0	7.517	20.4337	21.5548	36.1265	411.281	0.764604	93.4	0.4	0	0
3.38355	0.489668	0.489668	0	0	0	0	0	0	4.315	17.5434	68.5851	42.6609	365.874	0.598738	86.7	0.34	0	0
0	0.0783392	0.0783392	0	0	0	0	0	0	3.65	24.9315	100	35.248	469.069	0.941993	84.4	0.26	0	0
4.41341	0.0779666	0.0779666	0	0	0	0	0	0	3.58	20.3631	100	30.5282	699.493	0.708909	93.8	0.35	0	0
9.77697	0	0	1	1	0	0	0	0	7.129	10.4643	26.7262	39.5622	425.795	0.576257	98.7	0.49	0	0
3.96128	0.0574729	0.0574729	0	0	0	0	0	0	13.43	9.71705	66.6667	32.8609	502.755	0.561834	90.3	0.65	0	0
7.20467	0.153249	0.153249	0	0	0	0	0	0	5.316	25.0376	60.6723	37.9786	439.949	0.741971	90.8	0.42	0	0
7.20467	0.153249	0.153249	0	0	0	0	0	0	5.316	25.0376	60.6723	37.9786	439.949	0.741971	90.8	0.42	0	0
12.447	0.0318817	0.0318817	0	0	0	0	0	0	10.372	19.4273	0	32.0504	477.563	0.714476	92.2	0.68	0	0
11.7817	0.0953865	0.0953865	0	0	0	0	0	0	10.058	15.1123	16.4698	31.5946	449.554	0.596833	88.8	0.56	0	0
11.2624	0	0	0	0	0	0	0	0	9.403	5.8492	35.4688	33.7238	429.468	0.866239	86.3	0.47	0	0
8.25755	0.103907	0	0	0	0	0	0	0	2.749	21.3896	87.0091	25.454	549.934	0.682303	91.4	0.38	0	0
2.01117	0	0	0	0	0	0	0	0	0.895	12.8492	92.093	18.8285	957.237	0.976801	79.4	0.19	0	1
2.47191	0	0	0	0	0	0	1	0	2.67	18.1273	71.2538	23.1173	334.041	1.09825	87.8	0.2	0	0
2.47191	0	0	0	0	0	0	1	0	2.67	18.1273	71.2538	23.1173	334.041	1.09825	87.8	0.2	0	0
9.09091	0	0	1	0	0	0	0	0	0.572	16.958	66.2162	25.649	350.075	1.0413	87.3	0.22	0	0
1.11524	0	0	0	0	0	0	0	0	1.076	17.3792	87	24.7664	472.445	1.03647	81.5	0.28	0	0
7.3913	0	0	0	0	0	0	0	0	0.69	17.8261	70.9677	31.753	429.117	0.705965	90.7	0.22	0	0
25.2459	0.0644704	0	0	0	0	0	0	0	2.745	10.929	40	33.1726	435.749	0.762658	88.3	0.46	0	0
6.57016	0	0	1	0	0	0	0	0	0.898	14.1425	27.2727	25	624.256	0.833333	89.4	0.28	0	0
10.6817	0.105009	0	1	0	0	0	0	0	2.743	12.5046	30.5	35.4318	531.388	0.851064	92.3	0.3	0	0
10.6817	0.105009	0	1	0	0	0	0	0	2.743	12.5046	30.5	35.4318	531.388	0.851064	92.3	0.3	0	0
2.66667	0.203915	0	1	0	0	0	0	0	3.75	10.6667	78.8054	36.2435	558.46	0.721821	87.5	0.28	0	0
2.34375	0	0	0	0	0	0	0	0	0.768	14.8438	64.4444	28.742	658.278	0.849118	82.3	0.22	0	0
6.12846	0	0	0	0	0	0	0	0	1.697	18.68	80.7692	39.8754	412.005	1.32655	94.9	0.28	0	0
0	0	0	1	0	0	0	0	0	1.811	14.5224	81.9383	38.5347	358.171	1.10068	76.6	0.15	0	0
2.05323	0	0	0	0	0	0	0	0	1.315	14.0684	92.973	27.9874	711.83	0.787057	72.2	0.18	0	0
1.55763	0	0	0	0	0	0	0	0	0.642	27.4143	100	32.868	394.639	0.781929	73.5	0.16	0	0
1.23874	0	0	1	0	0	0	0	0	0.888	15.4279	100	34.2857	434.754	0.746269	87.9	0.16	0	0
0	0	0	0	0	0	0	0	0	0.782	21.7391	83.2433	30.5215	560.927	0.744753	74	0.2	0	0
2.03535	0	0	1	0	1	0	0	0	1.867	19.0145	87.6712	29.2853	497.66	0.61237	89.6	0.16	0	0
0	0	0	1	0	0	0	0	0	0.851	17.8613	100	43.1111	514.951	1.1744	87.7	0.16	0	0
3.39108	0	0	0	0	0	0	0	0	2.713	13.1589	79.4643	38.2412	456.007	0.977801	90.5	0.3	0	0
3.86236	0	0	0	0	0	0	0	0	4.272	13.8811	68.4702	35.1152	442.228	1.04928	96.8	0.36	0	0
3.75123	0	0	0	0	0	0	0	0	1.013	7.6999	86.6071	25.25	761.36	0.486833	88.1	0.26	0	0
2.09251	0	0	1	0	0	0	0	0	1.816	15.1432	93.3014	24.732	556.853	0.689203	83.2	0.21	0	0
17.3089	0	0	0	0	0	0	0	0	1.635	11.9878	92.9919	24.0364	898.94	0.821355	84.1	0.26	0	0
4.25292	0.138523	0	0	0	0	0	0	0	2.657	18.8935	65.1341	31.5078	582.014	0.635786	86.2	0.31	0	0
1.91257	0	0	0	0	0	0	0	0	1.098	13.4791	100	26.7275	525.773	1.24459	84.8	0.18	0	0
1.46199	0	0	1	0	0	0	0	0	0.684	14.7661	91.4062	27.2189	711.566	0.425758	83.5	0.17	0	0
9.65732	0	0	1	0	0	0	0	0	0.321	28.0374	69.2913	24.5614	749.494	0.297841	88.9	0.15	0	0
6.6787	0	0	1	0	0	0	0	0	0.554	12.8159	79.1667	20.1581	639.289	0.729927	84.4	0.14	0	0
8.75332	0	0	1	0	0	0	0	0	0.754	14.3236	100	25.5758	799.984	1.05968	81	0.16	0	0
17.4603	0	0	0	0	0	0	0	0	1.512	12.037	45.2532	28.9133	637.687	0.960995	84.7	0.3	0	0
0.726216	0	0	0	0	0	0	0	0	1.377	11.329	98.917	25.4592	669.932	0.617111	78.4	0.22	0	0
4.1868	0	0	1	0	0	0	0	0	0.621	9.9839	85.3081	25.5319	480.999	1.26999	76.8	0.18	0	0
26.2548	0	0	1	0	0	0	0	0	0.777	14.0283	0	26.4993	716.14	1.05386	83.2	0.15	0	0
7.72834	0	0	0	0	0	0	0	0	1.281	10.929	0	35.5789	442.194	0.5386	85.1	0.22	0	0
2.61905	0	0	0	0	0	0	0	0	2.94	11.1565	33.8542	26.5411	630.304	0.506852	84.4	0.29	0	0
0	0	0	1	0	0	0	0	0	1.678	11.025	100	20.4066	898.894	0.682335	81	0.21	0	0
0.921659	0	0	1	0	0	0	0	0	0.434	11.7512	99.4413	29.8986	538.782	0.858034	83.4	0.14	0	0
2.07254	0	0	0	0	0	0	0	0	0.386	8.03109	89.7727	31.6177	484.31	0.348432	86.1	0.29	0	1
0	0	0	1	0	0	0	1	0	0.994	14.3863	100	21.2329	611.242	0.569358	72	0.17	0	0
0	0	0	1	0	0	0	0	0	0.711	13.6428	100	23.1935	786.168	0.801833	84.1	0.15	0	0
3.95221	0	0	0	0	1	0	0	0	1.088	15.625	90.2542	29.7092	684.861	0.925422	80.9	0.15	0	0
2.79673	0	0	0	0	0	0	0	0	1.466	13.1651	100	31.5684	717.824	0.892857	68.8	0.16	0	0
1.65289	0	0	1	0	0	0	0	0	0.363	15.1515	97.1429	32.312	567.804	0.722394	79.7	0.13	0	0
9.67283	0	0	0	0	0	0	0	0	0.703	16.5007	95.1087	31.2806	549.875	0.819352	88.3	0.15	0	0
3.20856	0	0	0	0	0	0	0	0	0.748	14.1711	93.8144	27.0026	596.814	0.703463	77.6	0.13	0	0
0.77821	0	0	0	0	0	0	0	0	1.028	15.7587	92.4051	23.8678	682.734	0.552181	83.9	0.15	0	0
2.93478	0	0	0	0	0	0	0	0	0.92	14.8913	90.0662	32.7742	530.991	0.578871	87.1	0.2	0	0
0.488997	0	0	1	0	0	0	0	0	0.409	15.1589	94.6237	28.1482	781.206	0.27972	81.3	0.11	0	1
0	0	0	0	0	0	0	0	0	0.235	25.5319	100	24.6313	669.092	0.517464	78.8	0.14	0	0
0.578035	0	0	0	0	0	0	0	0	0.865	10.5202	100	28.4981	980.17	0.502513	79.9	0.16	0	0
0.152672	0	0	1	0	0	0	0	0	0.655	7.32824	100	26.25	1712.46	0.639488	87.1	0.19	0	1
1.83566	0	0	1	0	0	0	0	0	1.144	10.9266	88.6957	32.5186	722.744	1.08953	86.1	0.18	0	0
0	0	0	0	0	0	0	0	0	0.501	13.3733	98.5507	39.0863	623.085	1.3766	76.4	0.11	0	0
5.89404	0	0	0	0	0	0	0	0	1.51	11.3907	79.1907	35.1809	1017.36	0.863979	85.4	0.19	0	0
0.934579	0	0	0	0	0	0	0	0	0.535	10.2804	79.3478	28.2516	839.65	0.733272	79.2	0.18	0	0
1.02639	0	0	1	0	0	0	0	0	0.682	15.2493	96.0526	23.5821	750.149	0.73831	82.6	0.11	0	0
1.12867	0	0	1	0	1	0	0	0	0.443	12.8668	100	30.0287	554.891	0.932568	81.3	0.13	0	0
2.3702	0	0	0	0	0	0	0	0	3.544	20.3442	93.8483	32.6885	879.213	0.695423	84.6	0.37	0	0
3.2641	0	0	0	0	0	0	0	0	0.674	25.0742	100	31.5645	849.577	0.474415	85.8	0.19	0	0
3.64026	0	0	0	0	0	0	0	0	1.868	18.8437	94.028	28.0824	1755.27	0.858022	87.4	0.37	0	0
0	0	0	0	0	0	0	0	0	0.994	18.0081	100	25.1844	1202.69	0.454133	79.6	0.19	0	0
6.21762	0	0	1	0	1	0	0	0	0.772	20.8549	89.4886	21.5103	1082.85	0.827068	82.5	0.22	0	0
5.40135	0	0	0	0	0	0	0	0	1.333	11.1028	61.0256	22.3173	1080.23	0.548847	79.7	0.24	0	0
2.55556	0	0	0	0	0	0	0	0	0.9	13.3333	85.8586	34.4828	939.172	0.839832	77	0.15	0	0
1.70244	0	0	0	0	0	0	0	0	1.351	12.2872	90.5138	25.0901	1027.33	0.665266	82.4	0.23	0	0
2.56327	0.258487	0	0	0	0	0	0	0	3.082	15.1201	93.0988	37.9518	535.93	0.636883	87.2	0.28	0	0
0	0	0	1	0	0	0	0	0	3.094	13.2515	100	28.4396	863.081	0.594262	82.9	0.21	0	0
0.97371	0	0	1	0	0	0	0	0	1.027	12.6582	80.2469	37.7668	583.942	0.377358	69.3	0.12	0	0
0	0	0	1	0	0	0	0	0	1.177	11.8947	100	30.9888	944.284	0.753651	76.2	0.2	0	0
0.292398	0	0	0	0	0	0	0	0	0.342	12.5731	100	34.9345	729.612	0.984252	89.5	0.09	0	1
1.06221	0	0	0	0	0	0	0	0	1.318	11.4567	86.1702	43.1948	1062.1	0.856793	75.8	0.18	0	0
4.46619	0	0	0	0	0	0	0	0	2.351	11.3994	96.2343	20.3922	1230.09	0.783699	87.3	0.26	0	0
1.39603	0	0	0	0	0	0	0	0	1.361	12.7112	89.8936	31.413	545.962	1.03676	71.1	0.18	0	0
4.18943	0	0	0	0	0	0	0	0	0.549	19.49	82.2222	32.6895	482.041	0.55905	86.8	0.22	0	0
1.66054	0	0	1	0	0	0	0	0	6.805	13.299	63.1134	30.9047	437.48	0.909005	87.4	0.41	0	0
2.45253	0	0	0	0	0	0	0	0	1.264	14.3196	66.2162	20.4244	699.989	0.471496	85	0.57	0	0
9.37753	0	0	0	0	0	0	0	0	1.237	30.962	70.3833	37.6694	456.396	0.852713	97.7	0.28	0	0
0	0	0	0	0	0	0	0	0	2.322	12.2739	100	24.1066	498.982	0.918512	86.6	0.48	0	0
1.6	0	0	1	0	0	0	0	0	2	12.5	91.2109	26.5049	713.908	0.866337	90.8	0.24	0	0
0	0	0	0	0	0	0	0	0	1.808	12.0022	80.0518	25.5098	781.798	1.00948	90.5	0.28	0	0
0	0	0	0	0	0	0	0	0	1.808	12.0022	80.0518	25.5098	781.798	1.00948	90.5	0.28	0	0
0	0	0	0	0	0	0	0	0	0.846	10.8747	100	22.239	754.511	0.72124	86.9	0.18	0	0
0	0	0	0	0	0	0	0	0	4.42	10.8371	100	32.788	553.033	1.00681	85.1	0.32	0	0
2.58621	0	0	1	0	0	0	0	0	0.58	13.7931	85.5556	28.2169	543.526	0.839054	88.7	0.19	0	0
3.49727	0	0	0	0	0	0	0	0	0.915	15.3005	87.5	16.8802	793.73	0.940808	90.4	0.17	0	0
18.3632	0	0	1	0	0	0	1	0	6.867	9.90243	21.0726	33.9282	761.341	0.897728	83	0.47	0	0
3.00375	0	0	1	0	0	0	0	0	1.598	11.0138	100	24.3513	1456.07	0.463116	85	0.24	0	0
5.96562	0	0	0	0	0	0	0	0	0.989	16.2791	55.0802	26.8314	1116.25	0.63593	79	0.24	0	0
2.49131	0	0	1	0	0	0	0	0	1.726	10.3708	70.7692	22.2724	1581.67	0.476191	73.7	0.26	0	0
3.65474	0	0	0	0	1	0	0	0	1.286	10.2644	76.0504	29.792	803.343	0.899281	80.2	0.28	0	0
7.94132	0	0	0	0	0	0	0	0	1.977	9.50936	52.0833	28.552	1045.59	0.922953	87.3	0.32	0	0
7.94132	0	0	0	0	0	0	0	0	1.977	9.50936	52.0833	28.552	1045.59	0.922953	87.3	0.32	0	0
0	0.099108	0	0	0	0	0	0	0	3.823	9.1028	100	27.5201	1092.68	0.67434	80.4	0.44	0	0
0	0	0	0	0	0	0	0	0	0.96	8.33333	59.7938	28.7047	1061.68	0.425532	75.2	0.3	0	1
2.26601	0	0	0	0	0	0	0	0	1.015	10.7389	77.0833	22.0903	1568.63	0.466045	83	0.23	0	1
4.95781	0	0	0	0	0	0	0	0	1.896	11.6034	72.1254	27.1651	960.753	0.671141	89.2	0.22	0	0
6.76292	0	0	1	0	0	0	0	0	1.316	20.5167	56.2264	28.9958	756.754	1.08696	85	0.19	0	0
18.5458	0	0	0	0	0	0	0	0	4.071	10.6853	33.3947	32.1745	789.851	0.78626	86.1	0.34	0	0
3.94837	0	0	1	0	0	0	0	0	1.317	11.1617	74.3363	28.3935	821.2	0.685105	88.4	0.24	0	0
3.94837	0	0	1	0	0	0	0	0	1.317	11.1617	74.3363	28.3935	821.2	0.685105	88.4	0.24	0	0
3.94837	0	0	1	0	0	0	0	0	1.317	11.1617	74.3363	28.3935	821.2	0.685105	88.4	0.24	0	0
3.94837	0	0	1	0	0	0	0	0	1.317	11.1617	74.3363	28.3935	821.2	0.685105	88.4	0.24	0	0
13.4583	0	0	0	0	0	0	0	0	0.587	19.7615	55.9524	20.9418	1236.75	1.29505	83.4	0.2	0	0
6.95771	0	0	0	0	0	0	0	0	0.733	24.8295	69.0266	30.9143	892.76	0.801131	83.9	0.27	0	0
0	0	0	0	0	0	0	0	0	0.951	14.6162	100	28.8283	757.826	0.694802	82	0.2	0	0
1.98556	0	0	0	0	0	0	0	0	0.554	14.9819	85.3211	28.8235	691.89	0.801165	77	0.16	0	0
12.1071	0	0	1	0	0	0	0	0	0.859	21.1874	47.0149	25.7002	1003.98	0.957592	83.6	0.17	0	0
11.1174	0	0	0	0	1	0	0	0	3.562	14.3459	0	35.7729	492.797	0.679334	88.5	0.46	0	0
16.699	0	0	1	0	0	0	0	0	1.03	9.41748	58.8235	29.2512	785.754	1.07967	84.5	0.24	0	0
3.35637	0	0	1	0	0	0	0	0	2.026	10.1678	64.6409	18.8556	935.807	0.694444	86.2	0.19	0	0
14.0075	0.227531	0	0	0	0	0	0	0	1.335	20.2247	16.4474	29.7117	1044.83	1.31387	85.1	0.21	0	0
1.20643	0	0	0	0	0	0	0	0	1.492	16.8901	96.3504	33.6678	621.805	0.73903	88.4	0.24	0	0
13.9942	0	0	0	0	0	0	1	0	0.686	14.8688	0	30.3393	833.597	0.645161	77.6	0.19	0	1
12.5506	0	0	0	0	0	0	0	0	0.988	26.8219	86.6337	35.4954	489.29	1.04355	92.4	0.28	0	0
1.84	0.247158	0	0	0	0	0	0	0	5	9.6	87.631	23.781	1368.14	0.500417	83.3	0.28	0	0
4.16755	0.243823	0	0	0	0	0	0	0	4.703	4.61408	60	35.5032	778.569	0.585284	89.5	0.37	0	0
0.610501	0	0	0	0	0	0	0	0	0.819	21.3675	97.1223	27.3343	1128.48	0.654783	75.8	0.23	0	0
0	0	0	0	0	0	0	0	0	0.011	9.09091	100	24.9262	1063.28	0.438449	86.3	0.31	0	0
11.8689	0.154317	0.154317	1	1	0	0	0	0	38.9	10.1311	35.9584	41.6314	410.084	1.00029	89.9	0.56	0	0
20.0551	0.415245	0.415245	1	1	0	0	0	0	28.297	20.1364	34.001	38.4931	368.519	1.1071	94.1	0.49	0	0
15.4509	0.111431	0.111431	0	0	0	0	0	0	39.784	14.1816	39.6986	43.5879	481.264	1.04715	89.8	0.69	0	0
8.32948	0.252793	0.252793	0	0	1	1	0	0	6.483	9.73315	64.056	41.1478	357.525	1.19288	95.3	0.34	0	0
7.66157	0.122511	0.122511	1	1	0	0	0	0	11.76	9.7534	73.2513	39.4663	395.646	0.972324	96	0.35	0	0
9.50857	0.14616	0.14616	1	1	0	0	0	0	9.686	19.3888	58.8621	37.8621	482.04	1.08672	91.5	0.43	0	0
8.34092	0.1402	0.1402	1	1	0	0	0	0	6.594	6.88505	76.5373	40.0622	706.065	0.762382	89.4	0.5	0	0
0.313022	0.241116	0.241116	1	1	0	0	0	0	9.584	20.5447	99.5593	36.5793	461.03	1.01362	98.6	0.4	0	0
1.9208	0	0	1	1	0	0	0	0	8.434	13.4693	89.0351	33.267	384.159	0.769527	90.7	0.25	0	0
8.85496	0	0	0	0	0	0	0	0	4.585	22.1156	84.2644	37.5124	328.564	1.37511	88.6	0.29	0	0
3.50109	0	0	0	0	0	0	0	0	1.828	11.8709	78.1163	32.7266	648.955	0.900901	81.3	0.26	0	0
0.105374	0	0	0	0	1	0	0	0	0.949	17.4921	95	34.5794	346.868	1.66309	85.6	0.17	0	0
0	0	0	0	0	1	0	0	0	0.188	23.9362	100	39.5652	550.319	0.936914	88.5	0.17	0	1
0.816549	0	0	0	0	1	0	0	0	1.837	15.0245	100	33.3074	499.859	0.86548	95.4	0.19	0	0
0.942992	0	0	1	0	0	0	0	0	2.333	11.916	93.6047	35.1351	336.237	1.06157	107.5	0.19	0	0
0	0	0	1	0	0	0	0	0	2.911	16.4548	100	35.4665	368.858	1.01906	94.5	0.16	0	0
0	0	0	0	0	1	0	0	0	0.254	12.5984	100	31.2849	349.152	0.806452	91.6	0.1	0	1
3.11767	0	0	0	0	0	0	0	0	2.983	7.20751	86.4775	37.6515	362.48	1.28688	90.3	0.3	0	0
2.33333	0	0	1	0	0	0	0	0	2.1	15.1429	84.4512	34.4158	348.366	1.06118	81.7	0.25	0	0
2.77286	0	0	1	0	0	0	0	0	1.695	8.0236	87.4317	43.6269	358.562	0.921212	92.2	0.28	0	1
2.23908	0	0	1	0	0	0	0	0	2.769	8.23402	100	29.0161	322.98	1.00825	90.1	0.27	0	0
0	0	0	0	0	1	0	0	0	2.241	10.6203	91.5875	29.2206	302.138	0.786501	100.5	0.25	0	0
6.00572	0	0	0	0	1	0	0	0	1.049	11.6301	100	38.6342	460.018	0.8	91.8	0.21	0	0
0	0	0	1	0	1	0	0	0	0.977	23.4391	99.2228	37.2893	473.178	0.862183	94.9	0.4	0	0
1.14784	0.107435	0	1	0	1	0	0	0	4.356	14.0955	94.6705	39.7231	482.017	0.824114	94.2	0.28	0	0
2.60359	0	0	0	0	1	0	0	0	2.727	11.3311	90.6303	35.5679	533.122	1.04563	83.9	0.34	0	0
0	0	0	1	0	0	0	0	0	1.144	12.4126	100	25	484	1.03093	93.5	0.24	0	0
17.7585	0	0	1	0	0	0	0	0	3.114	20.9698	46.6258	35.7093	522.849	0.986296	91.9	0.31	0	0
0	0	0	1	0	0	0	0	0	1.67	15.9281	100	40.8063	677.402	1.08119	83.3	1.71	0	1
6.52365	0	0	0	0	1	0	0	0	3.403	16.7205	82.964	38.4601	540.099	1.01071	88.1	0.47	0	0
0	0	0	0	0	1	0	0	0	0.563	10.1243	95.5128	35.6768	563.274	0.900901	96.6	0.25	0	0
0	0	0	0	0	1	0	0	0	2.029	9.51207	100	26.8085	462.524	0.946101	81.5	1.15	0	1
0	0	0	1	0	0	0	0	0	0.381	22.0472	100	34.2169	382.233	1.41066	88.2	0.11	0	1
0	0	0	0	0	1	0	0	0	0.542	14.0221	100	44.1861	348.26	0.613027	87.6	0.11	0	1
0	0	0	1	0	0	0	0	0	1.641	14.6862	100	34.375	392.996	1.30881	92.6	0.26	0	0
4.11967	0.0977804	0	0	0	0	0	0	0	2.039	9.17116	69.75	39.3904	441.547	1.1683	88.5	0.29	0	0
0	0	0	0	0	1	0	0	0	0.94	18.617	100	31.0455	454.52	1.16557	91.6	0.21	0	0
1.7183	0	0	0	0	1	0	0	0	4.132	11.5198	100	33.7671	385.035	1.14164	86.8	0.29	0	0
1.7183	0	0	0	0	1	0	0	0	4.132	11.5198	100	33.7671	385.035	1.14164	86.8	0.29	0	0
1.7183	0	0	0	0	1	0	0	0	4.132	11.5198	100	33.7671	385.035	1.14164	86.8	0.29	0	0
11.034	0	0	0	0	1	0	0	0	2.737	9.38984	63.4424	35.6942	538.218	0.667211	91.1	0.36	0	0
0	0	0	1	0	0	0	0	0	0.805	16.0249	82.8125	21.9086	407.809	0.910273	86.4	0.14	0	1
15.6789	0.345097	0.345097	1	1	0	0	0	0	75.337	11.4472	5.1425	42.0496	517.026	0.893818	95.9	0.72	0	0
0.851217	0.279877	0.279877	1	1	0	0	0	0	8.341	15.7535	93.6482	43.2846	438.351	0.895286	88.8	0.43	0	0
13.7491	0.0742501	0.0742501	1	1	0	0	0	0	26.7	7.94757	100	41.4639	407.73	0.959373	88	0.47	0	0
17.9182	0.147384	0.147384	1	1	0	0	0	0	14.036	12.1331	48.6292	42.7054	423.886	0.688287	82.9	0.71	0	0
0	0	0	0	0	1	1	0	0	7.334	14.0033	99.726	39.2456	354.954	0.870526	83.4	0.28	0	0
10.9818	0.106388	0.106388	1	1	0	0	0	0	34.202	11.2917	17.3102	38.4993	439.454	0.779457	91.6	0.43	0	0
4.68099	0	0	1	0	0	0	0	0	3.119	14.6842	95.4604	35.5686	480.339	0.996016	82.3	0.42	0	0
8.69939	0.0737191	0	1	0	0	0	0	0	18.599	5.45728	70.4138	38.7287	483.551	0.719573	85.9	0.61	0	1
3.61471	0.0559722	0	0	0	0	0	0	0	4.703	20.3487	89.1195	36.5746	413.11	0.721393	83.4	0.43	0	0
0.817504	0	0	1	0	0	0	0	0	4.159	8.94446	95.2	39.0327	516.088	0.802752	81.9	0.62	0	0
13.8461	0	0	1	0	0	0	0	0	1.3	20.3077	66.4316	35.2387	359.927	0.91257	88.4	0.16	0	0
2.81768	0.121847	0	1	0	0	0	0	0	1.81	12.8177	87.013	36.7903	392.561	0.857538	78.7	0.57	0	0
0	0	0	1	0	0	0	0	0	1.059	15.9584	100	45.0206	387.665	1.04371	82.5	0.18	0	0
0	0	0	1	0	0	0	0	0	1.989	14.1277	100	35.7697	429.855	1.11486	78.1	0.28	0	0
0	0	0	1	0	0	0	0	0	1.903	18.0242	100	30.3606	358.857	1.51568	82.6	0.15	0	0
0	0	0	1	0	0	0	0	0	0.82	12.6829	100	35.0487	445.321	0.875837	83.8	0.14	0	1
24.624	0.262661	0.262661	0	0	0	0	0	0	217.759	9.10502	0	41.1163	583.152	0.62899	97.4	0.86	1	0
15.5148	0.281126	0.281126	0	0	0	0	0	0	47.213	19.465	2.70506	41.4226	444.671	0.845113	90.1	0.67	0	0
8.93655	0.247425	0.247425	0	0	0	0	0	0	8.952	25.9048	57.0862	42.2027	398.768	0.788753	91.5	0.49	0	0
5.42401	0.188048	0.188048	1	1	1	1	0	0	13.514	26.5946	83.2408	43.1433	415.591	0.918529	88	0.38	0	0
18.3723	0.140335	0.140335	1	1	0	0	0	0	9.547	29.4124	25.8646	42.7593	404.204	0.881504	93.5	0.46	0	0
6.41026	0.0570028	0.0570028	0	0	0	0	0	0	5.694	22.4095	74.4554	35.4636	376.696	1.14319	90.2	0.44	0	0
4.42505	0.144118	0.144118	0	0	1	1	0	0	6.531	28.403	88.0066	42.579	370.985	0.753954	92.1	0.35	0	0
0	0.158772	0.158772	0	0	1	1	0	0	3.798	30.5424	100	40.9109	402.912	1.00358	91.5	0.34	0	0
9.37146	0	0	0	0	1	1	0	0	3.532	26.1891	79.9758	42.4462	346.406	1.00722	92.5	0.36	0	0
8.30249	0.100827	0.100827	0	0	1	1	0	0	1.891	29.5611	92.0578	45.3948	378.631	1.0443	86	0.28	0	0
2.05339	0	0	0	0	1	0	0	0	0.974	19.1992	95.858	37.415	326.615	1.39994	99.9	0.4	0	0
0.835073	0	0	0	0	1	0	0	0	0.479	26.5136	100	41.6667	393.969	0.756014	81.9	0.13	0	1
9.38967	0	0	0	0	1	0	0	0	0.426	21.3615	74	36.7105	587.863	1.23579	81.7	0.14	0	0
4.41886	0	0	0	0	1	0	0	0	2.693	16.3387	89.2045	41.6462	404.495	0.898742	89.1	0.28	0	0
3.20675	0	0	0	0	1	0	0	0	1.185	17.7215	100	35.9525	438.332	1.05927	85.6	0.19	0	0
2.7907	0	0	0	0	1	0	0	0	1.505	24.9834	94.8161	45.7711	815.409	1.39625	88.3	0.28	0	0
3.33333	0.550964	0	0	0	1	0	0	0	1.02	26.1765	85.4545	42.4221	380.497	1.03896	87	0.31	0	0
10.0996	0	0	0	0	1	0	0	0	0.703	11.5221	0	46.9971	378.751	1.49145	81.7	0.26	0	0
4	0	0	0	0	1	0	0	0	0.45	17.7778	88.9222	9.8778	2107.2	0.465425	76.7	0.39	0	1
1.79626	0	0	0	0	1	0	0	0	4.064	11.9587	86.9464	46.4887	390.584	0.829384	86.9	0.26	0	0
1.21507	0	0	0	0	1	0	0	0	0.823	9.96355	96.8254	46.1667	454.122	0.709723	89.9	0.12	0	1
11.2598	0.35232	0.35232	0	0	0	0	0	0	33.926	17.7327	48.4088	44.7183	583.294	0.582872	88.9	0.78	0	0
10.3218	0.177659	0.177659	1	1	1	1	0	0	14.852	14.456	66.3665	50.5088	461.084	0.813912	95.9	0.6	0	0
13.6695	0.137994	0.137994	1	1	0	0	0	0	34.054	11.6374	55.4051	47.9659	495.659	1.00333	93.4	0.45	0	0
24.3473	0.185626	0.185626	1	1	0	0	0	0	12.564	17.4865	62.7882	44.1684	480.106	0.849753	92.7	0.51	0	0
4.91968	0.244583	0.244583	1	1	0	0	0	0	4.98	17.8514	84.4749	46.8138	499.751	0.887262	95.1	0.49	0	0
8.02041	0.226768	0.226768	1	1	0	0	0	0	7.057	13.6035	83.9896	48.9272	526.257	0.640658	96.8	0.54	0	0
6.13805	0.0559065	0.0559065	1	1	0	0	0	0	4.578	18.0647	73.7652	43.3477	455.647	0.925756	90.1	0.5	0	0
0	0	0	1	1	0	0	0	0	4.016	15.1643	100	44.2355	447.986	0.839597	92.4	0.37	0	0
0	0.0656642	0.0656642	1	1	0	0	0	0	3.112	28.0206	100	54.4222	495.832	0.684831	96.3	0.47	0	0
13.6435	0.188294	0.188294	1	1	0	0	0	0	7.608	16.1409	75.1269	42.8022	517.452	0.659513	87.5	0.68	0	0
11.4494	0.0854737	0.0854737	1	1	0	0	0	0	9.197	8.54627	62.5	43.5314	512.293	0.608982	83.8	0.59	0	0
1.46138	0.0994332	0.0994332	1	1	0	0	0	0	3.832	9.15971	94.4602	41.5651	441.349	0.848859	93.9	0.28	0	0
7.75623	0.168776	0.168776	1	1	0	0	0	0	6.137	10.4937	75.3589	49.1712	454.215	0.474694	92.6	0.47	0	0
0	0	0	1	0	0	0	0	0	2.162	9.99075	100	45.2889	458.141	0.691993	90.1	0.4	0	0
0	0	0	1	0	0	0	0	0	1.987	21.3387	100	46.4082	443.742	0.702777	86.1	0.41	0	0
0	0.191442	0	0	0	0	0	0	0	3.198	14.2589	100	48.4162	511.687	0.625995	94.2	0.47	0	0
0	0	0	1	0	0	0	0	0	0.983	16.3784	100	56.5362	414.097	0.821558	86.8	0.28	0	0
0	0	0	1	0	0	0	0	0	1.042	16.9866	100	40.6232	422.509	0.580781	90.1	0.23	0	0
0	0	0	1	0	0	0	0	0	1.042	16.9866	100	40.6232	422.509	0.580781	90.1	0.23	0	0
0	0	0	1	0	0	0	0	0	1.042	16.9866	100	40.6232	422.509	0.580781	90.1	0.23	0	0
0	0	0	1	0	0	0	0	0	1.787	9.84891	100	49.4635	454.756	0.878207	88	0.27	0	0
0	0	0	1	0	0	0	0	0	1.582	11.4412	100	45.5645	475.824	0.591868	92.5	0.26	0	0
0	0	0	1	0	0	0	0	0	1.448	11.395	100	47.3709	454.78	0.93361	91.8	0.23	0	0
0	0	0	1	0	0	0	0	0	1.233	13.2198	100	42.9868	468.81	0.768203	90.3	0.22	0	0
0	0	0	1	0	0	0	0	0	0.579	14.5078	100	47.2727	489.904	0.713502	84.8	0.15	0	1
4.2227	0.0762428	0	0	0	0	0	0	0	3.718	13.1791	82.7253	47.3063	437.695	0.748738	93.6	0.4	0	0
0	0.441306	0	1	0	0	0	0	0	3.909	10.3351	100	51.5572	446.983	0.868935	91.8	0.27	0	0
0	0.441306	0	1	0	0	0	0	0	3.909	10.3351	100	51.5572	446.983	0.868935	91.8	0.27	0	0
0	0	0	1	0	0	0	0	0	1.495	13.3779	100	51.1933	355.945	1.00655	87.9	0.32	0	0
0	0	0	1	0	0	0	0	0	1.495	13.3779	100	51.1933	355.945	1.00655	87.9	0.32	0	0
21.0765	0	0	1	0	0	0	0	0	1.988	10.161	47.0763	52.5751	455.52	0.708333	93.2	0.27	0	0
1.39398	0	0	0	0	0	0	0	0	1.363	16.9479	100	52.8857	420.876	0.806669	84.9	0.21	0	0
22.6875	0	0	1	0	0	0	0	0	1.6	10.8125	45.7516	48.3568	540.058	0.775862	86.2	0.38	0	0
37.6357	0.0807298	0	1	0	0	0	0	0	3.316	19.7829	44.0778	48.8571	496.096	1.11827	92.1	0.33	0	0
17.6198	0.117786	0	1	0	0	0	0	0	2.378	16.4844	72.3192	42.6206	515.992	1.05092	75.9	0.3	0	0
19.3846	0.251276	0.251276	1	1	0	0	0	0	43.194	17.0926	7.03275	42.1124	508.866	0.844351	87.2	0.76	0	0
20.8556	0.210583	0.210583	1	1	0	0	0	0	47.033	16.6691	1.0205	42.7728	536.21	0.657548	91.4	0.79	0	0
25.618	0.156219	0.156219	1	1	0	0	0	0	29.893	13.7691	8.1189	41.978	457.147	0.996934	90.1	0.7	0	0
12.6477	0.152523	0.152523	1	1	1	1	0	0	8.547	18.1584	61.3309	40.7491	502.194	0.753821	87.3	0.6	0	0
18.3629	0.195432	0.195432	1	1	0	0	0	0	10.897	17.9407	26.5362	43.1027	461.625	0.784215	87.4	0.6	0	0
31.9695	0.0715538	0.0715538	1	1	0	0	0	0	6.428	26.6024	12.0116	42.8364	393.916	0.685578	84.8	0.4	0	0
20.3	0.15328	0.15328	1	1	0	0	0	0	5	20.66	22.7444	39.5844	526.144	0.946335	90.2	0.56	0	0
19.626	0.191125	0.191125	1	1	0	0	0	0	7.541	22.5699	37.8562	45.7248	492.633	0.84862	87.8	0.5	0	0
3.72693	0	0	1	1	0	0	0	0	11.323	11.5605	78.5526	43.9289	478.611	0.750712	87.9	0.35	0	0
21.2374	0.0577001	0.0577001	1	1	0	0	0	0	9.116	21.2264	16.047	40.4996	452.079	0.888861	88.1	0.46	0	0
6.34413	0.123594	0.123594	1	1	0	0	0	0	9.694	8.52074	64.4869	46.2587	486.874	0.588149	84.4	0.69	0	0
22.3834	0	0	1	0	0	0	0	0	1.586	23.8335	15.6576	41.9298	481.177	0.92394	82.1	0.5	0	0
20.198	0	0	1	0	0	0	0	0	1.515	20.264	0	38.8363	450.825	1.19522	81.8	0.35	0	0
6.06808	0	0	1	0	0	0	0	0	2.027	25.703	75.8	46.3639	378.971	1.02176	86.2	0.37	0	0
22.4346	0	0	1	0	0	0	0	0	0.994	20.4225	65.0108	46.0718	514.936	0.57995	80.9	0.41	0	1
9.67175	0.151149	0	0	0	0	0	0	0	1.706	18.9918	50.1916	40.9272	442.372	0.425683	87	0.61	0	0
10.5368	0	0	1	0	1	0	0	0	1.006	5.16899	61.3636	43.9418	452.645	1.05299	78	0.32	0	1
7.82361	0	0	1	0	0	0	0	0	0.703	31.5789	90.3885	37.2294	473.584	0.714064	82	0.44	0	0
0	0	0	1	0	0	0	0	0	0.121	19.8347	100	33.1035	639.225	0.70922	75.4	0.52	0	1
1.01961	0	0	1	0	0	0	0	0	1.275	15.7647	93.8525	37.6677	513.111	0.890963	78.5	0.29	0	0
1.02585	0	0	0	0	1	0	0	0	2.437	14.8543	98.2668	39.2653	419.417	0.81422	87.2	0.25	0	0
37.8378	0	0	1	0	1	0	0	0	0.296	11.1486	34.3195	35.0394	421.44	0.853578	84.8	0.29	0	1
30.4854	0	0	1	0	0	0	1	0	1.03	12.5243	40.6417	37.7127	409.061	1.05491	89.9	0.22	0	0
36.9955	0	0	1	0	0	0	0	0	0.446	28.2511	63.354	43.6767	447.843	1.14286	92.9	0.51	0	0
29.5406	0	0	1	0	0	0	0	0	1.872	26.7628	60.3524	42.1912	477.368	0.874126	91	0.43	0	0
19.3079	0.107377	0	1	0	0	0	0	0	1.994	23.5707	0	44.4299	444.401	0.993912	91.2	0.38	0	0
41.75	0	0	1	0	0	0	0	0	0.4	26	58.6487	44.9057	529.002	0.386847	90.9	0.24	0	1
12.3457	0	0	0	0	0	0	0	0	0.486	30.8642	82.5503	38.4807	365.835	0.859291	77.4	0.2	0	0
8.50202	0	0	1	0	0	0	0	0	0.247	36.8421	79.2593	47.2843	357.521	1.13754	86.4	0.13	0	0
0.431034	0	0	1	0	0	0	0	0	0.232	32.7586	98.6971	34.1026	505.404	1.14286	82.1	0.23	0	0
9.81308	0	0	1	0	0	0	0	0	0.214	24.2991	83.4783	25	349.639	0.414365	83.8	0.1	0	1
9.81308	0	0	1	0	0	0	0	0	0.214	24.2991	83.4783	25	349.639	0.414365	83.8	0.1	0	1
19.0848	0	0	1	0	0	0	0	0	3.584	12.1373	66.9745	41.791	443.971	0.998471	81.3	0.28	0	0
7.81186	0	0	1	0	0	0	0	0	2.445	15.8691	61.0229	40.625	450.932	0.61371	84.5	1.44	0	1
8.8916	0	0	1	0	1	0	0	0	0.821	18.514	77.6025	40.5797	480.039	0.8036	64.9	0.63	0	1
9.69072	0	0	1	0	0	0	0	0	0.485	28.2474	82.5623	34.051	585.601	0.644053	82.8	0.31	0	1
4.13394	0	0	1	0	0	0	0	0	2.419	19.4709	90.1679	38.3959	791.012	0.781536	84.3	0.53	0	0
1.19048	0	0	0	0	1	0	0	0	1.764	22.2789	77.8867	39.7412	428.325	0.937317	87.7	0.61	0	0
7.08955	0	0	1	0	0	0	0	0	0.804	24.7512	87.9888	39.4652	458.865	0.648719	83.2	0.36	0	0
9.9916	0.392465	0	1	0	0	0	0	0	1.191	28.2955	81.5308	39.0541	458.272	0.584922	87	0.28	0	0
0.363636	0	0	1	0	0	0	0	0	1.1	9.18182	97.0213	41.3043	413.163	0.588235	85.3	0.18	0	1
5.71814	0	0	1	0	0	0	0	0	2.221	22.2422	82.5327	44.4353	429.02	0.81721	83.4	0.43	0	0
12.5867	0	0	1	0	1	0	0	0	1.009	10.9019	75.3589	43.9056	425.529	0.64915	84.5	0.39	0	1
7.91139	0	0	0	0	1	0	0	0	0.948	24.2616	83.3333	35.0977	400.763	0.625745	82.7	0.29	0	1
1.36986	0	0	0	0	1	0	1	0	0.803	23.7858	97.5369	46.1699	429.198	0.673607	89.7	0.37	0	0
2.77372	0	0	0	0	0	0	0	0	0.685	28.1752	90.8257	41.6333	410.316	0.982456	84.1	0.24	0	0
4.73237	0	0	1	0	0	0	0	0	4.353	8.93637	47.2763	40.2188	467.124	0.629355	89.7	0.47	0	0
2.14922	0	0	1	0	0	0	0	0	3.257	8.68898	83.2	42.7554	428.386	0.52405	87.2	0.38	0	0
46.6245	0	0	1	0	0	0	1	0	0.474	22.1519	55.2567	43.907	598.224	1.09801	90.7	1.25	0	0
0	0.0910332	0	1	0	0	0	0	0	2.19	11.8265	100	43.4569	531.59	0.785991	82.8	0.47	0	0
0.763359	0	0	0	0	0	0	0	0	0.393	8.39695	87.5	31.1765	512.781	0.826446	83.3	0.14	0	1
54.7734	0.23245	0	1	0	0	0	0	0	1.037	21.9865	37.7821	38.8367	469.804	0.735294	76.1	0.86	0	0
9.57794	0.330678	0.330678	1	1	0	0	0	0	49.708	9.66243	5.41242	38.4387	627.052	0.751148	87.6	0.9	0	0
9.99121	0.0920085	0.0920085	1	1	0	0	0	0	34.14	16.8688	35.5531	38.9955	516.14	0.619479	89.8	0.88	0	0
8.0327	0.376312	0.376312	1	1	0	0	0	0	28.135	10.7908	45.2287	35.3906	649.854	0.73216	89.4	0.99	0	0
29.9351	0.0830117	0.0830117	1	1	0	0	0	0	10.015	11.8123	58.9304	35.929	633.444	0.74277	89.9	0.84	0	0
6.41757	0.0492211	0.0492211	0	0	0	0	0	0	15.255	10.8161	48.5638	36.2838	556.758	0.844554	90.8	0.67	0	0
6.99521	0.229428	0.229428	1	1	0	0	0	0	7.305	16.0164	60.514	37.2956	634.803	0.56933	94.6	0.74	0	0
4.81603	0.0896459	0.0896459	1	1	0	0	0	0	13.725	8.48816	61.7928	39.5081	607.626	0.859469	94.4	0.65	0	0
4.1459	0.0624259	0.0624259	0	0	0	0	0	0	15.654	11.1537	73.0931	39.3019	650.894	0.892088	93.1	0.84	0	0
6.84816	0.0331862	0.0331862	0	0	0	0	0	0	8.265	19.0321	82.4825	35.9618	503.637	0.616574	92.8	0.45	0	0
5.87948	0.123365	0.123365	0	0	0	0	0	0	8.198	14.1742	53.0488	37.1443	463.776	0.754985	96.5	0.63	0	0
4.65456	0.0812942	0.0812942	0	0	0	0	0	0	15.039	9.57511	46.7742	36.7971	408.617	0.603028	91.9	0.69	0	0
6.6654	0.197497	0.197497	0	0	0	0	0	0	21.064	2.95765	44.2632	36.9459	657.603	0.751476	98.2	1	0	0
9.46043	0.124033	0.124033	0	0	0	0	0	0	27.726	10.4847	16.218	37.1148	766.575	0.588608	92	0.97	0	0
4.75688	0.373202	0.373202	0	0	0	0	0	0	65.379	7.41064	41.3258	37.5364	771.087	0.582376	88.8	1.1	0	0
29.976	0.127076	0.127076	1	1	0	0	0	0	16.68	10.8453	0	36.3977	597.446	0.659991	90.7	1.03	0	0
4.00464	0.309138	0.309138	1	1	0	0	0	0	16.381	15.2372	64.8179	36.4183	638.26	0.631892	87.7	1.43	0	0
1.18998	0.0646747	0.0646747	1	1	0	0	0	0	9.664	10.12	93.7567	38.6701	551.464	0.707724	94.2	0.56	0	0
6.25491	0.164566	0.164566	0	0	0	0	0	0	16.563	9.04425	49.4048	38.7206	840.245	0.438728	88.3	1.05	0	0
4.83806	0	0	1	1	0	0	0	0	9.88	10.253	83.7201	37.1498	500.871	0.745608	90.9	0.5	0	0
2.84536	0	0	0	0	0	0	0	0	14.55	13.2715	89.1049	35.8107	564.242	0.667729	91.2	0.7	0	0
9.62868	0.125995	0.125995	1	1	0	0	0	0	15.62	16.338	68.0294	39.59	577.576	0.636806	91.3	0.77	0	0
1.97462	0	0	1	1	0	0	0	0	17.573	9.67962	89.6019	35.961	703.531	0.736027	90.7	0.7	0	0
3.92528	0	0	0	0	0	0	0	0	11.082	11.4961	75.8304	38.4672	588.834	0.762456	86.6	0.6	0	0
9.77263	0	0	0	0	0	0	0	0	4.574	9.9038	58.2721	32.4623	624.144	0.685374	89	0.66	0	0
1.20864	0	0	1	1	0	0	0	0	8.191	10.0232	96.1996	43.316	558.604	0.766618	89.7	0.54	0	0
12.1483	0.0668241	0.0668241	0	0	0	0	0	0	15.533	8.57529	50.342	34.2815	634.302	0.775693	77.8	1.63	0	0
3.1687	0.0513373	0.0513373	0	0	0	0	0	0	5.649	9.73624	92.6679	31.172	560.105	0.854511	88.5	0.49	0	0
4.16957	0.0780823	0.0780823	1	1	0	0	0	0	7.171	15.228	88.9111	27.1254	561.188	0.807841	84.8	0.49	0	0
3.35844	0	0	0	0	0	0	0	0	14.471	11.0013	63.327	38.7025	695.253	0.650328	91.9	0.79	0	0
0.670533	0.0766166	0.0766166	1	1	0	0	0	0	16.554	8.87399	94.8824	34.3004	561.238	0.697556	81.3	0.69	0	0
0	0	0	0	0	0	0	0	0	11.782	9.44661	100	33.771	563.551	0.856793	82.3	0.58	0	0
0.205279	0	0	0	0	0	0	0	0	3.41	12.0528	100	35.9759	542.78	0.853825	94.6	0.83	0	0
0	0.176351	0	0	0	0	0	0	0	6.747	9.75248	100	34.6702	503.202	0.850983	87.2	0.41	0	0
21.0807	0	0	1	0	0	0	1	0	5.256	11.6629	69.1152	41.2428	647.34	0.722044	77	1.78	0	1
2.46631	0.0943218	0	0	0	0	0	0	0	3.933	12.4333	83.5443	34.7587	460.522	0.694105	89.2	0.34	0	0
2.67293	0	0	1	0	0	0	0	0	5.537	9.62615	84.6351	36.4186	829.261	0.713595	91.5	1.02	0	1
6.10253	0.298304	0	0	0	0	0	0	0	9.324	10.178	56.25	36.9164	701.799	0.571243	94.3	0.99	0	0
0	0	0	0	0	0	0	0	0	5.52	6.90217	100	35.3523	679.979	0.594154	90	0.57	0	0
4.41287	0	0	1	0	0	0	0	0	1.337	8.07779	88.8325	36.2765	646.327	0.598418	86.9	0.87	0	0
3.51024	0.459102	0	1	0	0	0	0	0	4.786	9.42332	93.8229	36.6769	674.34	0.691167	90.4	0.72	0	0
4.42253	0	0	0	0	0	0	0	0	3.55	15.662	74.0458	36.1623	655.565	0.50537	92.9	0.52	0	0
16.0968	0.150468	0.150468	1	1	0	0	0	0	76.86	13.7093	31.2588	38.4344	834.341	0.593239	92.1	1.07	0	0
29.6959	0.201995	0.201995	1	1	0	0	0	0	17.329	13.89	19.5141	39.1487	535.059	0.791061	93.4	0.77	0	0
5.73053	0.0979747	0.0979747	1	1	0	0	0	0	16.002	19.7038	76.309	38.5622	586.564	0.869894	90.9	0.74	0	0
18.7405	0.128479	0.128479	1	1	0	0	0	0	13.895	10.1259	42.1295	36.6446	562.633	0.781969	89.1	0.78	0	0
10.0831	0.11528	0.11528	1	1	0	0	1	1	13.726	16.4505	63.6132	40.311	610.487	0.686946	89.4	0.77	0	0
4.66499	0.084735	0.084735	1	1	0	0	0	0	11.104	20.5151	94.3308	40.2546	580.445	0.63264	92.9	0.73	0	0
10.0441	0.152018	0.152018	0	0	0	0	0	0	24.293	13.6377	59.2324	36.7858	644.7	0.616941	86.5	1.08	0	0
23.1261	0.178517	0.178517	0	0	0	0	0	0	14.235	7.90306	21.5628	37.741	603.531	0.60613	86	0.98	0	0
0.13022	0.214679	0.214679	1	1	0	0	0	0	23.038	8.46862	95.7458	36.3287	590.586	0.6879	92.8	0.74	0	0
11.916	0.112822	0.112822	1	1	0	0	0	0	6.336	9.80114	56.3199	38.9548	559.973	0.589572	90.5	0.8	0	0
6.06061	0.221987	0.221987	1	1	0	0	0	0	18.051	9.41776	83.0373	35.2545	645.032	0.600863	94.2	0.88	0	0
13.2391	0.13878	0.13878	1	1	0	0	0	0	6.579	8.86153	71.3147	37.5832	638.288	0.61154	84.5	0.78	0	0
2.04918	0	0	0	0	0	0	0	0	5.124	9.91413	96.452	38.1189	547.053	0.818978	88.4	0.5	0	0
12.9078	1.6377	1.6377	1	1	0	0	0	0	7.724	14.8498	74.9571	39.1503	757.141	0.59517	85.8	0.86	0	0
5.46263	0	0	1	0	0	0	0	0	4.723	13.7624	91.8773	35.8854	662.769	0.672797	86	1.16	0	0
6.85714	0	0	1	0	0	0	0	0	0.7	22.1429	87.6147	37.2355	579.188	0.594307	85.2	0.6	0	0
0	0	0	1	0	0	0	0	0	4.01	8.30424	100	38.8377	533.744	0.633074	86.1	0.63	0	0
0	0	0	1	0	0	0	0	0	1.774	24.69	100	40.3263	473.976	0.45417	90.3	0.48	0	0
0	0	0	1	0	0	0	0	0	1.458	18.3128	100	38.4758	551.189	0.63638	84.6	0.73	0	0
5.25292	0	0	1	0	0	0	0	0	1.028	13.2296	89.6445	32.9839	630.876	0.689207	64.3	1.34	0	0
6.61909	1.45407	0	1	0	0	0	0	0	5.605	15.058	82.7484	36.4598	630.692	0.729966	87.3	0.72	0	0
0.998004	0	0	0	0	0	0	0	0	4.008	9.35629	95.6674	37.4252	663.072	0.630865	86.5	0.93	0	0
0	0	0	1	0	0	0	0	0	3.073	9.37195	100	36.0397	562.598	0.831814	88.5	0.61	0	0
7.77652	0	0	1	0	0	0	0	0	2.649	10.57	74.8762	39.0425	542.042	0.638774	78.5	0.5	0	0
7.56103	0.0678979	0	1	0	0	0	0	0	4.219	8.201	74.4391	37.7052	681.553	0.649145	83.5	0.94	0	0
0	0.0719476	0	1	0	0	0	0	0	3.653	11.6069	100	32.9742	596.82	0.625136	90.8	0.81	0	0
2.18914	0	0	1	0	0	0	0	0	2.284	9.41331	97.291	41.0094	501.195	0.908587	86.6	0.45	0	0
2.18914	0	0	1	0	0	0	0	0	2.284	9.41331	97.291	41.0094	501.195	0.908587	86.6	0.45	0	0
24.7596	0.37971	0.37971	1	1	0	0	0	0	53.357	18.2001	11.8545	38.4556	622.715	0.621542	97.8	0.82	0	0
23.2589	0.229258	0.229258	1	1	0	0	0	0	61.34	18.1366	21.696	39.0018	607.307	0.67168	92	0.88	0	0
18.9959	0.234364	0.234364	1	1	0	0	0	0	19.878	22.5123	25.8296	40.3345	582.554	1.02249	95.5	0.6	0	0
14.4711	0.119813	0.119813	1	1	0	0	0	0	31.283	17.1147	47.8926	37.3658	563.019	0.774988	92.2	0.89	0	0
26.2676	0.190371	0.190371	1	1	0	0	0	0	35.953	17.2225	18.2245	38.5488	606.009	0.741944	98.7	1.04	0	0
20.6665	0.184074	0.184074	0	0	0	0	0	0	7.742	19.8011	20.8926	36.4666	563.6	0.694157	99.1	0.54	0	0
10.6376	0.179335	0.179335	1	1	0	0	0	0	12.954	18.3032	64.6209	35.887	587.828	0.840851	101.5	0.85	0	0
9.18655	0.0921256	0.0921256	1	1	0	0	0	0	13.117	20.2714	57.7244	37.6365	588.103	0.749558	94.5	0.69	0	0
20.5009	0.170256	0.170256	1	1	0	0	0	0	10.502	19.1773	3.84615	37.0318	562.378	0.727937	95.1	0.72	0	0
17.4387	0.112083	0.112083	1	1	0	0	0	0	7.621	19.9449	35.6981	37.0374	572.543	0.599124	89.9	0.68	0	0
16.7067	0.0309684	0.0309684	1	1	0	0	0	0	9.571	21.0218	55.2289	36.6842	509.393	0.847288	100.6	0.91	0	0
7.30518	0	0	1	1	0	0	0	0	8.405	18.9649	78.567	39.6166	588.176	0.728906	94.8	0.72	0	0
3.86064	0	0	1	0	0	0	0	0	2.124	16.9491	91.0112	36.9655	588.774	0.53738	88.5	0.58	0	1
4.18883	0.102145	0	1	0	0	0	0	0	3.008	15.4588	100	38.3867	653.299	0.664207	88.2	0.68	0	0
0	0	0	0	0	0	0	0	0	0.166	25.9036	100	29.1667	428.08	1.33333	52.9	1.63	0	1
0	0	0	1	0	0	0	0	0	0.337	36.4985	100	35.8696	501.847	1.02041	85.3	0.17	0	0
0.465838	0	0	1	0	0	0	0	0	1.288	13.4317	97.4026	41.0183	550.171	0.756266	89.7	0.35	0	0
1.03448	0	0	1	0	0	0	0	0	0.29	35.1724	96.875	40.6824	438.05	1.05008	74.2	0.3	0	1
1.03448	0	0	1	0	0	0	0	0	0.29	35.1724	96.875	40.6824	438.05	1.05008	74.2	0.3	0	1
3.11739	0	0	0	0	0	0	0	0	2.053	18.4608	88.9135	34.8229	536.092	0.417848	84.8	0.48	0	0
1.13065	0.105541	0	1	0	0	0	0	0	2.388	22.99	98.3607	38.1744	538.581	0.498435	88.8	0.41	0	0
4.39306	0.933707	0	1	0	0	0	0	0	0.865	21.1561	96.3158	37.218	848.877	0.495049	83.7	0.5	0	0
3.21522	0	0	1	0	0	0	0	0	1.524	19.5538	87.1345	30.6018	972.408	0.692932	85.6	0.51	0	1
3.50058	0	0	1	0	0	0	0	0	0.857	28.0047	67.9104	40.3125	588.781	0.687191	95	0.95	0	0
2.118	0	0	1	0	0	0	0	0	0.661	17.3979	95.302	35.4369	521.213	1.15385	80.2	0.35	0	1
2.118	0	0	1	0	0	0	0	0	0.661	17.3979	95.302	35.4369	521.213	1.15385	80.2	0.35	0	1
2.1599	0	0	1	0	0	0	0	0	3.102	9.50999	88.2239	35.9855	512.061	0.592784	89.9	0.46	0	0
0	0	0	0	0	1	0	0	0	0.753	18.5923	100	27.5983	516.633	0.630169	85.3	0.27	0	1
1.26002	0	0	1	0	0	0	0	0	0.873	10.0802	100	34.0342	549.02	0.809969	73.6	0.24	0	1
4.64602	0	0	1	0	0	0	0	0	1.356	13.0531	92.9924	23.1078	1055.67	0.544257	84.6	0.41	0	1
9.78339	0	0	1	0	0	0	0	0	2.77	22.8881	81.2634	36.4681	514.318	0.685439	89.3	0.52	0	0
5.00084	0.0535533	0	1	0	0	0	0	0	5.979	13.7481	78.7201	34.4966	580.168	0.589206	93.9	0.85	0	0
3.55539	0	0	1	0	0	0	0	0	2.672	16.8039	93.9819	30.1542	659.822	0.557211	92.9	0.57	0	0
4.1685	0	0	1	0	0	0	0	0	2.279	14.8311	95.2646	36.5707	617.783	0.738497	90.2	1.21	0	0
4.1685	0	0	1	0	0	0	0	0	2.279	14.8311	95.2646	36.5707	617.783	0.738497	90.2	1.21	0	0
3.02013	0	0	1	0	0	0	0	0	1.788	16.7226	97.8261	39.8237	503.637	0.696798	92.7	0.84	0	0
3.33808	0	0	0	0	0	0	0	0	4.913	20.5984	95.1775	37.3217	516.034	0.814513	97.9	1.17	0	0
4.39488	0	0	0	0	1	0	0	0	4.528	18.0654	94.0615	38.206	592.049	0.796239	91.6	0.85	0	0
11.9573	0.136097	0.136097	1	1	0	0	0	0	311.541	9.58397	0	39.0395	827.939	0.720182	89.9	1.03	1	0
7.0977	0.311876	0.311876	0	0	0	0	0	0	86.521	11.2516	36.0892	35.5783	736.623	0.81291	95.3	1.07	0	0
12.9799	0.153155	0.153155	0	0	0	0	0	0	123.368	10.1639	0	39.0355	780.576	0.795947	90.5	1.07	0	0
3.64014	0.115396	0.115396	0	0	0	0	0	0	44.339	6.10298	0	35.7453	575.966	0.804863	90.8	0.79	0	0
4.81199	0.170911	0.170911	0	0	0	0	0	0	20.823	10.5076	44.4567	38.4034	506.078	0.72331	85.4	0.63	0	0
13.3583	0.160088	0.160088	0	0	0	0	0	0	88.327	10.5381	0	36.9046	829.726	0.605067	92.9	1.1	0	0
18.0051	0.0486618	0.0486618	0	0	0	0	0	0	12.502	15.8055	3.53492	35.6738	667.839	0.690291	89.7	0.86	0	0
18.3583	0.0517393	0.0517393	1	1	0	0	1	1	28.957	8.9443	14.9691	33.8685	614.731	0.557306	87	0.76	0	0
7.25081	0.125587	0.125587	1	1	0	0	0	0	20.908	9.40788	47.9413	34.9311	546.569	0.768413	93.5	0.8	0	0
6.77368	0.137492	0.137492	0	0	0	0	0	0	22.115	10.4997	0	36.3196	635.884	0.740917	91.5	0.93	0	0
14.6984	0.126319	0.126319	0	0	0	0	0	0	62.449	11.997	0	34.7421	673.401	0.76629	94.2	0.83	0	0
11.644	0.143631	0.143631	0	0	0	0	0	0	40.141	11.8956	0	34.3209	729.773	0.631293	95.6	1.12	0	0
11.371	0.249768	0.249768	0	0	0	0	0	0	13.807	9.86456	0	35.5722	786.755	0.669111	89.9	0.8	0	0
13.0498	0.0668226	0.0668226	1	1	0	0	0	0	31.127	10.3062	0	35.3315	659.062	0.669775	89.3	0.83	0	0
6.49232	0.10711	0.10711	0	0	0	0	0	0	58.007	11.5314	0	35.2758	697.208	0.736666	93.3	1	0	0
6.73275	0.094675	0.094675	0	0	0	0	0	0	61.743	10.5631	0	35.0248	737.43	0.739212	83.8	0.98	0	0
10.5769	0.162281	0.162281	0	0	0	0	0	0	84.609	11.0969	0	35.5291	742.947	0.613942	87.3	0.97	0	0
12.8226	0.210299	0.210299	0	0	0	0	0	0	18.054	9.73192	0	38.6421	688.763	0.682098	91	0.93	0	0
20.2994	0.193822	0.193822	0	0	0	0	0	0	30.73	7.40319	0	39.1461	927.957	0.716039	78	1.49	0	0
13.5048	0.0802966	0.0802966	0	0	0	0	1	1	38.527	10.6575	0	35.2819	721.229	0.556307	91.8	1.02	0	0
14.6618	0.0339018	0.0339018	0	0	0	0	0	0	14.964	11.7883	0	40.2282	747.47	0.860748	94.7	0.82	0	0
17.8039	0.0485319	0.0485319	0	0	0	0	1	1	32.858	8.72542	0	36.6665	847.272	0.552898	88.9	1.15	0	0
10.7158	0.0289051	0.0289051	0	0	1	1	0	0	18.356	10.0349	21.201	37.6797	863.624	0.518392	88.1	0.92	0	0
6.45436	0.246907	0.246907	0	0	0	0	1	1	19.971	7.0352	64.8378	44.4185	932.468	0.461826	82.4	1.31	0	0
10.8491	0.0901214	0.0901214	0	0	0	0	0	0	40.75	11.4037	0	34.9817	768.766	0.75611	92.1	0.97	0	0
4.51814	0	0	0	0	0	0	0	0	19.3	11.6477	33.9779	35.894	689.645	0.733004	95.5	0.9	0	0
6.72088	0.0778564	0.0778564	1	1	0	0	0	0	39.474	10.5208	44.3601	34.3578	657.416	0.675595	96.3	0.86	0	0
4.43221	0.171816	0.171816	0	0	0	0	0	0	17.982	11.7673	71.1725	35.7552	707.654	0.786343	91.3	0.88	0	0
8.19129	0	0	0	0	0	0	0	0	20.534	11.2302	0	35.3892	779.751	0.773973	90.2	1.1	0	0
6.24982	0.126131	0.126131	1	1	0	0	0	0	34.369	11.0885	27.3306	34.2869	731.216	0.828301	93.3	0.98	0	0
14.718	0.126239	0.126239	1	1	0	0	0	0	16.49	12.0982	12.3782	38.5746	706.896	0.660399	89.8	0.84	0	0
11.8406	0.222821	0.222821	1	1	0	0	0	0	26.198	11.4436	0	33.7069	662.623	0.827554	88.5	0.91	0	0
6.74322	0.223864	0.223864	0	0	0	0	0	0	14.281	12.163	39.4719	34.0178	604.848	0.527956	93	0.81	0	0
9.91696	0.0289369	0.0289369	0	0	0	0	0	0	18.665	10.0509	0	35.6089	725.818	0.622938	92.7	0.97	0	0
7.62774	0.280387	0.280387	0	0	0	0	0	0	14.893	11.5289	22.4176	36.6387	672.705	0.744634	92.5	0.93	0	0
7.14718	0.154655	0.154655	0	0	0	0	0	0	16.524	10.0278	0	34.6	768.423	0.725158	84.2	0.88	0	0
17.5016	0.0765213	0.0765213	0	0	0	0	0	0	20.261	11.4802	0	35.5848	749.154	0.776385	93.9	0.93	0	0
9.51041	0.338442	0	0	0	0	0	0	0	10.662	10.4108	19.7015	36.5216	702.131	0.861442	87.1	0.89	0	0
23.7569	0	0	0	0	0	0	0	0	7.602	18.7319	0	33.0457	888.257	0.808416	93.3	1.22	0	0
0.274876	1.15435	0	0	0	0	0	0	0	9.095	11.5008	98.1286	40.5752	590.537	0.7312	87.2	0.71	0	0
2.03822	0	0	1	0	0	0	0	0	3.14	11.9108	80	38.3011	578.36	0.757217	87.8	0.61	0	0
11.4484	0.24561	0	1	0	0	0	0	0	4.184	8.3652	20.6687	38.0818	630.758	0.541141	83.9	0.96	0	0
9.61578	0.106236	0	0	0	0	0	0	0	4.815	12.0665	38.198	34.7604	660.84	0.620645	90.4	0.85	0	0
9.84772	0.292398	0	0	0	0	0	0	0	8.865	10.2764	0	36.3688	592.663	0.677672	97.7	0.71	0	0
4.42542	0	0	0	0	0	0	0	0	5.491	9.68858	46.1216	36.1608	612.565	0.817768	89	0.77	0	0
6.31086	0	0	0	0	0	0	0	0	5.34	9.41948	0	33.8841	577.563	0.90502	84.5	0.68	0	0
4.54545	0	0	1	0	0	0	0	0	2.772	20.1299	61.0592	35.5766	742.684	0.542823	91.3	0.69	0	0
13.5659	0	0	0	0	0	0	0	0	3.096	9.62532	0	35.7675	520.77	0.75559	88.4	0.61	0	0
2.58133	0	0	1	0	0	0	0	0	2.828	10.7497	61.6601	36.6426	537.559	0.721208	88.4	0.68	0	0
12.5075	0.176803	0	1	0	0	0	1	0	3.342	10.8618	0	38.0706	469.49	0.871707	82.6	0.51	0	0
2.12418	0	0	1	0	0	0	0	0	2.448	11.9689	51.0288	34.9819	514.783	1.01163	89	0.52	0	0
8.91473	0	0	0	0	0	0	0	0	3.354	13.4466	25.2485	38.2851	483.029	0.932981	81.2	0.42	0	0
21.6394	0	0	1	0	0	0	0	0	0.61	12.2951	0	37.156	479.957	1.12293	85.3	0.25	0	1
14.161	0	0	1	0	0	0	1	0	2.634	10.1367	28.7054	36.8773	535.899	0.929809	71.3	0.87	0	0
3.62298	0	0	1	0	0	0	0	0	3.533	9.05746	72.0679	33.9431	480.349	0.688726	77.2	0.64	0	0
9.08745	0	0	1	0	0	0	0	0	7.879	7.98325	38.8342	32.3675	554.392	0.459519	88.1	0.87	0	0
0	0	0	0	0	0	0	0	0	8.613	13.1777	100	36.9122	671.752	0.874775	95.5	0.69	0	0
6.09832	0.279542	0	0	0	0	0	0	0	12.774	10.905	40.9344	36.3438	596.819	0.602561	89.5	0.88	0	0
5.32787	0.0851535	0	0	0	0	0	0	0	12.2	11.9262	27.812	33.9388	663.502	0.767605	91	0.8	0	0
7.01911	0.0648256	0	0	0	0	0	0	0	7.85	10.1274	47.2807	33.0712	767.623	0.71641	88.4	0.68	0	0
15.1429	0.178314	0.178314	0	0	0	0	0	0	159.969	16.912	25.6035	36.9935	738.688	0.751439	99.2	1.02	1	0
6.50289	0.16479	0.16479	0	0	0	0	0	0	8.304	26.132	84.2857	37.4588	788.806	0.80232	91	0.61	0	0
33.1136	0.173518	0.173518	1	1	0	0	0	0	75.558	14.6338	0	39.6657	854.512	0.656293	88.9	1.17	0	0
25.151	0.15194	0.15194	1	1	0	0	0	0	95.022	14.9871	0	38.2584	767.442	0.70407	94.5	1.04	0	0
34.1913	0.192079	0.192079	1	1	0	0	0	0	6.993	21.6359	20.913	37.3836	598.316	0.729356	96.8	0.65	0	0
15.6171	0.268283	0.268283	0	0	0	0	0	0	19.85	15.6776	26.9495	37.1018	720.992	0.976887	85.4	0.87	0	0
15.2876	0.130715	0.130715	1	1	0	0	0	0	72.163	17.1902	24.9657	38.242	747.251	0.840545	93.7	0.96	0	0
5.7952	0.0907053	0.0907053	1	1	0	0	0	0	115.613	6.91099	34.8797	35.0117	691.398	0.735403	93	0.95	0	0
2.12896	0.169606	0.169606	0	0	0	0	0	0	17.99	11.3118	86.6152	37.3005	627.987	0.713418	92.2	0.93	0	0
10.6514	0.32096	0.32096	1	1	0	0	1	1	22.307	12.7628	48.1994	39.7687	732.128	0.47039	82.7	1.5	0	0
6.18973	0.190853	0.190853	1	1	0	0	0	0	29.452	14.4608	41.0915	37.3979	728.983	0.656882	95.6	1	0	0
1.82104	0.133806	0.133806	0	0	0	0	0	0	15.925	10.7002	93.3997	36.6723	588.927	0.705249	98.6	0.72	0	0
0	0.256286	0.256286	1	1	0	0	0	0	15.655	11.1083	100	36.693	660.361	0.823367	87.2	0.56	0	0
12.5609	0.162989	0.162989	1	1	0	0	0	0	29.544	9.79556	36.801	37.7424	786.511	0.599652	95.7	0.94	0	0
21.2294	0.187818	0.187818	0	0	0	0	0	0	65.64	13.9854	26.0211	37.0767	810.129	0.629483	96.6	1.01	0	0
7.47316	0.0966837	0.0966837	1	1	0	0	0	0	2.422	29.3972	70.2413	39.6552	578.788	0.913838	93.8	0.53	0	0
14.945	0.154948	0.154948	0	0	0	0	0	0	44.269	14.2764	27.1061	35.0214	700.66	0.733451	85.5	1.22	0	0
16.5889	0.0987727	0.0987727	1	1	0	0	0	0	26.138	13.9529	47.6947	39.1808	813.705	0.785772	89.6	0.96	0	0
15.7906	0.105825	0.105825	1	1	0	0	0	0	36.756	12.7054	11.8862	37.2705	756.467	0.595405	95.7	1.02	0	0
15.6646	0.0293057	0.0293057	1	1	0	0	0	0	23.135	15.0983	29.4353	38.095	816.252	0.629664	96.8	0.94	0	0
10.4128	1.01193	1.01193	1	1	0	0	0	0	11.313	12.3398	32.3161	45.0437	653.098	0.847458	87.2	0.57	0	0
16.9066	0.0744643	0.0744643	1	1	0	0	0	0	20.424	18.7476	0	36.5737	707.315	0.844362	93.3	0.84	0	0
23.1959	0.0226721	0.0226721	1	1	0	0	1	1	13.83	15.9581	32.3152	35.8955	720.433	0.841676	92	1.31	0	0
13.4277	0.0407282	0.0407282	0	0	0	0	0	0	7.559	18.4548	22.504	36.4763	650.837	0.917543	93.3	1.04	0	0
19.376	0.249694	0.249694	1	1	0	0	1	1	58.428	6.16656	0	39.8301	1096.48	0.443985	81.1	1.63	0	0
3.84014	0.0684806	0.0684806	1	1	0	0	0	0	16.614	14.7887	88.5558	37.2432	743.027	0.613656	93.2	0.89	0	0
35.3812	0.0332668	0.0332668	1	1	0	0	1	1	9.457	13.1226	14.0879	37.1511	717.629	0.706489	85.4	1.33	0	0
4.76781	0.0812568	0.0812568	1	1	0	0	0	0	7.257	6.15957	92.9714	30.1041	585.081	0.759301	94.7	0.7	0	0
10.0773	0.271352	0.271352	0	0	0	0	0	0	27.944	6.50945	46.9823	33.3978	705.908	0.44386	90.9	0.93	0	0
8.30897	0.0331796	0.0331796	1	1	0	0	0	0	8.894	12.2892	67.2698	36.8181	765.845	0.64921	94.5	0.95	0	0
1.38833	0.0826822	0.0826822	1	1	0	0	0	0	17.503	9.0156	97.2668	30.0119	635.097	0.558136	92.7	0.83	0	0
24.7041	0	0	1	1	0	0	0	0	10.391	15.8118	22.216	32.6433	582.789	0.887159	85.3	0.42	0	0
10.3771	0.243689	0.243689	1	1	0	0	0	0	7.266	40.4487	74.1878	34.5519	639.669	0.660467	88.4	0.54	0	0
1.76578	0.0232439	0.0232439	1	1	0	0	0	0	12.006	20.0483	100	36.5908	624.045	0.64872	86.8	0.62	0	0
1.50221	0	0	0	0	0	0	0	0	17.907	11.3196	89.3192	32.1371	539.788	0.79822	89.1	0.59	0	0
0.122624	0.0466374	0.0466374	0	0	0	0	0	0	11.417	12.9018	99.71	40.8276	539.344	1.06337	89.9	0.55	0	0
1.79028	0	0	1	0	0	0	0	0	5.474	12.6964	88.4758	34.229	642.697	0.57171	89.6	0.77	0	0
2.1118	0	0	0	0	0	0	0	0	3.22	15.2795	94.458	34.5436	647.232	0.428356	97.1	0.68	0	0
0	0	0	1	0	0	0	0	0	1.052	17.9658	100	31.3199	570.896	0.887664	89.4	0.51	0	0
1.35641	0	0	1	0	0	0	0	0	2.138	19.1768	99.2613	33.6433	628.956	0.566135	85.7	0.62	0	0
0.439422	0	0	1	0	0	0	0	0	4.779	11.6552	98.4545	32.5904	682.621	0.528896	81.6	0.5	0	0
1.80375	0	0	0	0	0	0	0	0	16.632	10.7263	84.2221	34.085	912.842	0.675703	90.5	0.67	0	0
0.0171174	0	0	1	0	0	0	0	0	5.842	11.1092	98.2249	32.7273	460.376	0.750831	91.1	0.5	0	0
0	0	0	1	0	0	0	0	0	1.217	16.023	100	28.8372	599.196	0.707918	85.6	1.08	0	0
3.29144	0.0761383	0	1	0	0	0	0	0	6.684	10.2184	81.6498	34.4967	573.818	0.798194	87.8	0.55	0	0
0	0	0	1	0	1	0	0	0	0.889	14.3982	100	38.8402	592.125	0.799583	87.8	0.6	0	0
0	0	0	1	0	0	0	0	0	2.402	12.9892	96.4687	41.2969	587.741	0.910984	89.5	0.49	0	0
0	0	0	1	0	0	0	0	0	1.745	13.8682	100	37.7174	560.511	0.513319	88.7	0.6	0	1
0	0	0	1	0	0	0	0	0	1.183	14.2857	96.6857	36.1677	583.866	0.753962	88.3	0.56	0	0
0	0	0	1	0	0	0	0	0	0.766	13.0548	100	34.1388	556.625	0.965585	87.9	0.64	0	0
0	0	0	1	0	0	0	0	0	1.346	10.2526	95.9375	46.7301	541.059	0.79314	83.5	0.56	0	0
0.576784	0	0	1	0	0	0	0	0	1.387	24.1529	99.2366	45.353	518.799	0.793958	83.5	0.5	0	0
0.628931	0	0	0	0	0	0	0	0	2.385	19.9161	98.5876	36.2731	564.998	0.963391	89.8	0.54	0	0
16.779	0	0	1	0	0	0	0	0	2.67	15.5056	0	33.1595	532.26	1.26077	93.5	0.34	0	0
13.8901	0.106028	0.106028	1	1	0	0	0	0	124.182	9.96763	0	35.3238	802.532	0.773722	87.1	1.03	0	0
6.33145	0.34482	0.34482	0	0	0	0	0	0	59.702	9.69314	0	35.8971	851.891	0.806202	90.6	1.24	0	0
19.3863	0.314708	0.314708	1	1	0	0	1	1	33.142	7.86313	0	44.3712	1239.48	0.799667	86.4	1.61	0	0
12.6798	0.312947	0.312947	0	0	0	0	1	1	40.805	8.16076	0	38.1217	1050.66	0.654647	88.3	1.25	0	0
6.62435	0.175292	0.175292	0	0	0	0	1	1	45.061	10.6633	0	36.9097	698.084	0.598405	95.7	0.97	0	0
7.6678	0.232633	0.232633	0	0	0	0	1	1	82.24	8.79013	0	39.8933	923.604	0.751723	86.1	1.34	0	0
7.6678	0.232633	0.232633	0	0	0	0	1	1	82.24	8.79013	0	39.8933	923.604	0.751723	86.1	1.34	0	0
12.288	0.163307	0.163307	0	0	0	0	1	1	24.178	10.0463	0	36.9201	767.138	0.833006	96.9	1.12	0	0
6.72128	0.146049	0.146049	1	1	0	0	1	1	76.533	8.49307	0	40.8138	965.252	0.716515	91	1.35	0	0
13.5421	0.137176	0.137176	0	0	0	0	0	0	94.099	11.0458	0	35.3636	884.368	0.875945	89.5	1.15	0	0
11.3214	0.106691	0.106691	0	0	0	0	1	1	25.253	7.90797	0	40.3497	985.007	0.574618	93.4	1.16	0	0
10.0172	0.166511	0.166511	0	0	0	0	1	1	40.77	9.23228	0	36.1683	830.673	0.713394	96.7	1.07	0	0
11.5782	0.0696759	0.0696759	0	0	0	0	1	1	37.277	10.65	0	36.5367	819.022	0.714902	91.4	1.07	0	0
7.98748	0.0790045	0.0790045	1	1	0	0	0	0	32.914	10.3391	13.1768	38.41	754.93	0.900967	91.1	0.87	0	0
5.73984	0.0342959	0.0342959	0	0	0	0	1	1	39.461	8.29173	0	40.0867	987.992	0.657427	98.1	1.09	0	0
2.87682	0.163292	0.163292	0	0	0	0	1	1	25.271	8.64232	0	37.1424	1040.46	0.635734	95.8	1.07	0	0
11.6468	0.0962371	0.0962371	0	0	0	0	1	1	17.404	10.7734	0	37.0858	776.846	0.843618	95.7	0.95	0	0
8.33768	0.214219	0.214219	0	0	0	0	0	0	15.34	11.4928	0	37.4148	734.242	0.985735	95.3	0.73	0	0
4.69688	0.0690286	0.0690286	0	0	0	0	0	0	37.642	11.7953	0	33.449	807.465	0.671813	96.9	0.87	0	0
8.02625	0.143266	0.143266	0	0	0	0	1	1	15.088	11.7246	0	31.1641	725.839	0.799899	94.4	0.89	0	0
13.8976	0.286299	0.286299	1	1	0	0	1	1	34.049	11.0194	0	34.876	838.601	0.64096	91.2	1.24	0	0
3.72706	0.196981	0.196981	0	0	0	0	0	0	27.904	9.04171	0	36.235	881.716	0.555646	85.7	0.97	0	0
6.45575	0.109254	0.109254	0	0	0	0	1	1	18.712	10.3089	0	36.9364	769.273	0.75368	101.3	1.12	0	0
4.13718	0.148364	0.148364	1	1	0	0	0	0	25.863	11.3444	22.141	34.3079	769.938	0.66558	98.7	0.81	0	0
6.71555	0.0821802	0.0821802	0	0	0	0	1	1	65.877	9.33254	0	36.5641	851.747	0.730097	91.1	0.97	0	0
7.39991	0.0606208	0	0	0	0	0	1	0	6.919	10.594	0	32.9834	791.789	0.755124	86.9	1.17	0	0
8.57057	0	0	0	0	0	0	1	0	3.337	13.5151	0	34.1938	759.451	0.711146	107.5	0.81	0	0
4.72813	0	0	1	0	1	0	1	0	0.423	16.0756	89.7436	30.5239	587.99	1.2696	74.4	0.23	0	1
5.51274	0	0	0	0	0	0	1	0	1.687	16.4197	0	36.2648	565.075	0.655431	79.6	0.43	0	0
11.4995	0.231	0	0	0	0	0	1	0	2.174	16.8813	0	35.9816	670.601	0.876991	87.1	0.41	0	0
1.25	0	0	1	0	0	0	0	0	0.08	7.5	100	42.3077	1304.55	0	89.1	0.16	0	1
0	0	0	0	0	0	0	0	0	0.872	12.5	100	33.1035	963.141	0.819672	74.2	0.29	0	1
0	0	0	1	0	0	0	0	0	0.551	11.6152	100	37.7593	583.879	0.49054	85.6	0.27	0	1
0	0	0	1	0	0	0	0	0	0.105	5.71429	100	35.1064	910.56	0	93.9	0.21	0	1
0	0.244559	0	0	0	0	0	0	0	2.247	14.4637	100	29.4504	661.92	1.13181	79.7	0.35	0	0
0	0	0	1	0	0	0	0	0	0.014	0	100	45	1251.64	0	74	0.14	0	1
0	0	0	1	0	0	0	0	0	0.479	5.42797	100	29.6089	664.116	0.27248	81.2	0.3	0	1
17.0123	0.190334	0.190334	0	0	0	0	0	0	577.199	13.8419	0	40.5395	912.259	0.808365	95.8	1.01	1	0
17.9369	0.294068	0.294068	0	0	0	0	0	0	197.637	12.5599	1.27178	42.8699	936.899	0.68412	96.4	1.1	1	0
15.2528	0.126912	0.126912	0	0	0	0	0	0	69.266	16.8337	21.245	37.7232	692.104	0.776868	97.3	0.88	0	0
17.5291	0.180256	0.180256	0	0	0	0	0	0	40.276	14.8451	25.2331	36.835	739.941	0.789158	92	1.13	0	0
20.8429	0.17281	0.17281	1	1	0	0	0	0	27.477	18.6119	0	40.7866	1022.28	0.686711	92.7	1.21	0	0
11.6066	0.14298	0.14298	1	1	0	0	0	0	133.424	9.7134	0	37.6878	940.231	0.575544	88.2	1.16	0	0
7.58465	0.189937	0.189937	1	1	0	0	0	0	63.589	10.7943	17.7638	37.8379	733.664	0.689789	91.4	1.09	0	0
17.3767	0.150826	0.150826	1	1	0	0	0	0	27.606	10.505	20.9628	35.5051	835.534	0.56672	96.1	1.07	0	0
5.41961	0.189358	0.189358	0	0	0	0	0	0	19.983	12.5507	32.1314	40.2458	967.127	0.667877	99.6	0.94	0	0
14.0073	0.159046	0.159046	0	0	0	0	0	0	8.724	14.1793	40.2345	32.5381	763.834	0.878749	99	0.77	0	0
18.5028	0.174322	0.174322	0	0	0	0	0	0	26.223	13.4538	28.9886	36.2418	759.877	0.711693	94.2	1.03	0	0
15.086	0.11374	0.11374	1	1	0	0	0	0	34.436	9.99826	41.6874	36.0874	841.907	0.586994	94.3	1.44	0	0
11.6647	0.191527	0.191527	1	1	0	0	0	0	52.329	10.562	34.8927	37.7199	862.194	0.794802	87.7	1.08	0	0
10.5186	0.685472	0.685472	0	0	0	0	0	0	15.772	13.5684	43.2494	39.1842	1204.86	0.752642	92.9	1.16	0	0
7.02593	0.145115	0.145115	1	1	0	0	0	0	43.069	9.71697	41.2143	37.3277	872.649	0.60784	90.8	1.23	0	0
4.38567	0.0958757	0.0958757	1	1	0	0	0	0	43.893	10.4732	49.8744	35.3392	730.87	0.731304	94.1	0.97	0	0
9.93268	0.0448712	0.0448712	0	0	0	0	0	0	7.279	11.8835	56.7502	36.4944	838.508	0.835787	97.8	1.14	0	0
3.35819	0.100407	0.100407	0	0	0	0	0	0	15.961	11.7223	69.3143	33.6459	781.494	0.743233	94.2	1.08	0	0
6.18511	0	0	0	0	0	0	0	0	11.172	12.773	42.4216	38.7727	1026.86	0.569904	99.9	1.01	0	0
15.129	0.085789	0	1	0	0	0	0	0	2.558	20.4457	55.0509	32.3682	795.381	0.683402	92.3	1.25	0	0
0.782524	0.175316	0	0	0	0	0	0	0	6.134	15.7646	76.7036	38.5985	909.316	0.777858	90.3	0.97	0	0
2.86702	0	0	0	0	0	0	0	0	4.918	18.1985	70.1209	36.2422	797.929	0.70028	92.3	0.84	0	0
1.6163	0	0	1	0	0	0	0	0	1.423	14.2656	93.5484	34.6062	848.392	0.663625	88.8	1.31	0	0
8.15402	0	0	0	0	0	0	0	0	1.766	28.3692	78.3828	36.6189	743.41	0.740183	93.2	1.19	0	0
7.25446	0.331126	0	1	0	0	0	0	0	1.792	18.9732	66.2745	37.6515	719.352	0.595745	95.8	0.77	0	0
8.05369	0	0	1	0	0	0	0	0	1.937	14.0423	70.3088	37.1203	684.648	0.783464	83.1	0.73	0	0
10.0362	0.123762	0	0	0	0	0	0	0	2.212	15.009	62.2378	41.0224	744.197	0.800663	80.3	1.1	0	0
5.27172	0	0	1	0	0	0	0	0	3.073	12.3007	72.7858	46.8657	815.669	0.83245	92.4	1.61	0	0
5.06757	0	0	0	0	0	0	0	0	1.184	27.1115	85.8448	36.2751	733.573	0.837927	90	0.62	0	0
5.46703	0.0685683	0	0	0	0	0	0	0	3.64	22.7473	68.4284	38.1442	721.868	0.806567	98.6	0.79	0	0
7.22743	0.05124	0	1	0	0	0	0	0	13.006	11.3255	54.2289	31.5251	703.793	0.785	86.6	1.24	0	0
3.81944	0	0	1	0	0	0	0	0	0.864	14.0046	83.9827	37.5573	820.418	0.963855	79.9	1.22	0	1
11.6352	0.189798	0.189798	1	1	0	0	0	0	155.812	15.054	0	42.3037	552.19	0.743062	89.5	0.7	1	0
4.96172	0.158511	0.158511	1	1	0	0	0	0	53.55	15.9402	69.4528	47.5446	543.523	0.773443	90.5	0.68	0	0
9.57717	0.111377	0.111377	1	1	0	0	0	0	22.491	10.8977	0	47.2666	491.423	0.712917	93.5	0.67	0	0
18.4663	0.107754	0.107754	1	1	0	0	0	0	9.78	19.8977	35.5364	45.7137	537.371	0.69864	97.8	0.79	0	0
10.8168	0.169555	0.169555	1	1	0	0	0	0	24.351	6.7718	9.57592	44.6398	499.858	0.58105	90.8	0.56	0	0
0	0.19999	0.19999	1	1	0	0	0	0	8.506	9.02892	100	48.7691	515.787	0.87302	92.5	0.59	0	0
3.10307	0	0	0	0	0	0	0	0	6.413	12.4591	89.4413	48.8793	417.414	0.748809	93.1	0.46	0	0
2.28822	0.16208	0.16208	1	1	0	0	0	0	10.27	12.6582	90.2407	41.354	522.981	0.722559	93.5	0.42	0	0
7.843	0.140442	0.140442	1	1	0	0	0	0	14.752	14.5878	38.6417	46.2747	469.666	0.69337	86	0.41	0	0
47.5443	0.117195	0.117195	1	1	0	0	0	0	8.979	8.99878	24.1116	47.5635	493.329	0.877688	90.7	0.77	0	0
4.95503	0.120139	0.120139	0	0	0	0	0	0	6.115	21.668	85.8906	44.7473	547.856	0.988461	87.4	0.49	0	0
28.5775	0.106468	0.106468	1	1	0	0	0	0	4.675	17.1765	42.7621	42.5478	427.127	0.89075	82.2	0.55	0	0
3.07996	0.0683457	0.0683457	1	1	0	0	0	0	10.13	13.6723	78.7311	47.2296	438.781	0.765843	90.6	0.48	0	0
13.96	0.104361	0.104361	0	0	0	0	0	0	29.126	12.621	55.1037	43.5754	516.163	0.966928	89.1	0.62	0	0
10.9236	0.124714	0.124714	1	1	0	0	0	0	5.511	23.3351	45.416	46.15	485.9	0.834598	88.2	0.48	0	0
1.3885	0.0892804	0.0892804	1	1	0	0	0	0	7.202	14.0794	96.9802	37.84	427.911	1.04156	82.8	0.29	0	0
0	0.0939673	0.0939673	1	1	0	0	0	0	5.718	13.3788	100	45.3968	551.518	0.874162	90.7	0.34	0	0
0	0.0961292	0.0961292	1	1	0	0	0	0	12.569	7.52645	100	42.817	572.755	0.719345	93.7	0.49	0	0
6.12445	0.0607755	0.0607755	1	1	0	0	0	0	8.164	10.975	40.564	46.6435	473.987	0.561535	91.6	0.52	0	0
49.6568	0	0	1	0	1	0	0	0	1.311	20.1373	27.6224	40.3673	504.606	0.882598	67.1	1.46	0	0
1.40693	0	0	1	0	0	0	0	0	2.772	9.59596	96.9369	43.8219	518.153	0.477027	83.3	0.48	0	1
3.79085	0	0	1	0	0	0	0	0	0.765	13.8562	95.2255	48.6507	412.959	0.590677	82.3	0.45	0	0
3.62832	0	0	1	0	0	0	0	0	2.26	17.0354	80.5455	43.9488	357.293	0.96371	88.1	0.21	0	0
3.17164	0	0	1	0	0	0	0	0	1.072	9.98134	70.229	45.627	504.414	1.06292	79	0.25	0	0
35.4949	0	0	1	0	0	0	0	0	0.879	13.0831	0	41.7291	605.934	0.87369	77.7	1.3	0	0
0	0	0	1	0	0	0	0	0	1.57	12.4841	100	37.5156	605.953	0.659868	81.7	0.29	0	0
28.7425	0	0	1	0	0	0	0	0	0.334	12.5748	54.6961	48.8033	568.733	0.703606	79.1	1.53	0	1
7.61035	0	0	1	0	0	0	0	0	0.657	10.1979	93.2624	43.3407	447.208	1.19124	86.7	0.26	0	1
0	0	0	1	0	1	0	0	0	0.041	17.0732	100	12.2137	490.887	0	61.5	0.09	0	1
7.28109	0.255716	0.255716	1	1	0	0	0	0	89.135	14.7484	48.6422	45.9534	584.319	0.801716	89.4	0.81	0	0
9.55124	0.227423	0.227423	1	1	0	0	0	0	29.86	14.3771	42.4163	46.2779	559.805	0.832342	87.8	0.82	0	0
5.90402	0.0859143	0.0859143	1	1	0	0	0	0	8.689	15.744	73.9594	48.4992	616.534	0.787402	91.7	0.72	0	0
8.7515	0.0716486	0.0716486	0	0	0	0	0	0	9.187	17.6989	54.0339	49.8097	511.24	0.805178	88.6	0.45	0	0
18.0827	0.0569898	0.0569898	1	1	0	0	0	0	5.32	11.8421	39.196	51.3133	558.758	0.640397	83.4	0.71	0	0
18.3062	0.0820698	0.0820698	1	1	0	0	0	0	16.885	15.1614	53.0736	46.2517	560.618	0.907019	89.3	0.74	0	0
13.8066	0.286752	0.286752	1	1	0	0	0	0	69.742	17.6006	17.0499	42.3461	632.047	0.73406	89.9	0.81	0	0
6.70292	0.160021	0.160021	1	1	0	0	0	0	7.907	23.7764	67.1543	51.4819	456.862	0.799491	94.5	0.51	0	0
25.083	0.231816	0.231816	1	1	0	0	0	0	15.361	21.2877	28.2125	46.8424	597.87	0.617871	95.2	0.8	0	0
4.80748	0.0597764	0.0597764	0	0	0	0	0	0	4.493	25.3951	73.5294	37.8599	477.966	0.805038	92.6	0.26	0	0
9.5198	0.105887	0.105887	0	0	0	0	0	0	2.374	30.0758	79.5775	49.3802	469.424	0.87176	97.3	0.25	0	0
13.2386	0.102504	0.102504	1	1	0	0	0	0	9.918	23.4826	63.7873	47.4943	515.61	0.671752	93.3	0.61	0	0
3.0541	0.0792393	0.0792393	0	0	0	0	0	0	3.438	25.3636	78.9883	48.363	491.967	0.715826	99.3	0.51	0	0
2.86894	0.0548456	0.0548456	1	1	0	0	0	0	4.845	23.4056	88.465	47.4685	506.102	0.598019	94.6	0.52	0	0
10.794	0.0861208	0.0861208	1	1	0	0	0	0	15.731	19.2041	45.5167	43.37	646.078	0.55754	96.2	0.69	0	0
3.87597	0.040422	0.040422	1	1	0	0	0	0	15.48	10.2326	81.9972	47.4032	592.357	0.613645	98.6	0.7	0	0
27.9661	0.322893	0	1	0	0	0	1	0	0.708	17.0904	70.1903	49.0845	633.109	0.48288	73.5	0.77	0	0
9.8462	0.218017	0	1	0	0	0	0	0	6.957	14.834	59.9331	43.0227	686.697	0.566943	91.8	0.86	0	0
7.58237	0.0520021	0	1	0	0	0	0	0	5.038	18.1818	60.1556	45.5814	568.725	0.520259	90.3	0.5	0	0
9.17969	0.579962	0	0	0	0	0	0	0	4.096	19.1406	66.5669	43.9121	531.989	0.557286	93.5	0.58	0	0
9.27673	0	0	1	0	1	0	1	0	3.18	25.2516	84.4191	50.0108	543.36	0.633901	78.7	0.96	0	0
3.81792	0	0	1	0	0	0	0	0	2.043	23.7396	84.5638	51.8369	452.196	0.67701	97.6	0.41	0	0
3.26797	0	0	1	0	1	0	0	0	2.601	25.4902	93.3396	48.6414	421.062	0.642842	86.6	0.35	0	0
2.746	0.189358	0	1	0	0	0	0	0	1.311	25.4005	91.9771	49.0909	423.626	0.637196	95.7	0.3	0	0
4.17282	0	0	1	0	0	0	0	0	2.708	30.3176	79.81	47.4684	515.719	0.684541	94.1	0.23	0	0
15.5251	0.313905	0.313905	1	1	0	0	0	0	39.156	11.8245	58.7617	47.592	597.617	0.628386	90.7	0.9	0	0
23.5726	0.174039	0.174039	1	1	0	0	0	0	8.862	20.413	68	41.3254	600.796	0.671814	86.8	1.11	0	0
13.3835	0.247755	0.247755	1	1	0	0	0	0	3.452	22.3059	82.8947	42.0841	552.749	0.822403	93.9	0.47	0	0
10.4258	0.0516449	0.0516449	1	1	0	0	0	0	5.026	17.31	92.489	46.0915	475.112	0.686605	96.1	0.47	0	0
6.98132	0.0736485	0.0736485	1	1	1	1	1	1	4.068	11.0865	86.0811	53.0123	489.975	0.718583	99.9	0.5	0	0
19.7481	0.20097	0.20097	1	1	0	0	0	0	6.75	20.9185	79.5395	51.4914	555.634	0.659729	91.9	0.72	0	0
18.6486	0.0708098	0.0708098	1	1	0	0	0	0	9.427	19.9533	48.7253	50.9963	558.102	0.602806	90	0.81	0	0
14.7301	1.17982	0	1	0	0	0	0	0	2.186	22.0494	93.3868	49.8739	577.973	0.648824	80.1	0.45	0	0
11.985	0	0	1	0	0	0	0	0	0.267	27.3408	96.1783	52.3809	522.912	0.485774	78	0.15	0	0
10.2377	0	0	0	0	0	0	0	0	1.094	29.1591	83.1296	49.5458	567.957	0.665906	85	0.31	0	0
16.4009	0	0	1	0	0	0	0	0	2.195	25.6492	100	53.3601	655.298	0.540289	88.1	0.37	0	0
11.0845	0	0	1	0	0	0	0	0	1.254	16.6667	94.1432	43.3712	565.448	0.802568	92.1	0.73	0	0
11.0845	0	0	1	0	0	0	0	0	1.254	16.6667	94.1432	43.3712	565.448	0.802568	92.1	0.73	0	0
11.0845	0	0	1	0	0	0	0	0	1.254	16.6667	94.1432	43.3712	565.448	0.802568	92.1	0.73	0	0
11.855	0	0	1	0	0	0	0	0	1.434	18.9679	96.7088	37.2995	581.892	0.716332	99	0.97	0	0
20.4524	0	0	1	0	0	0	0	0	1.061	21.6777	68.1275	41.8116	476.659	0.850515	80.8	1.1	0	0
10.3448	0	0	1	0	1	0	0	0	1.711	26.5342	86.3636	43.4415	565.657	0.707676	91.6	0.4	0	0
20.4638	0.323566	0.323566	0	0	0	0	0	0	28.118	16.8184	0	39.2658	572.284	0.876319	89.7	0.82	0	0
10.5363	0.301705	0.301705	0	0	0	0	0	0	16.334	9.7894	0	35.4186	643.799	0.542005	90.9	0.68	0	0
21.3387	0.0613798	0.0613798	1	1	0	0	0	0	4.452	16.8014	0	34.6905	587.331	0.625132	88.4	0.59	0	0
31.1073	0.20247	0.20247	0	0	0	0	0	0	5.301	18.6757	0	34.5364	543.322	0.620761	85.9	0.46	0	0
9.46044	0.135135	0.135135	0	0	0	0	0	0	4.133	20.9049	11.8006	37.1106	525.508	0.634071	86.8	0.74	0	0
13.4378	0.0633834	0.0633834	0	0	0	0	0	0	9.957	9.74189	0	36.0799	510.221	0.678939	77.6	0.84	0	0
22.9937	0.0811227	0.0811227	1	1	0	0	0	0	20.697	9.16075	0	36.0112	562.068	0.573794	87.2	0.62	0	0
23.5052	0	0	1	1	0	0	0	0	8.028	10.6004	36.7058	32.8085	569.034	0.478153	86.6	0.48	0	0
42.1777	0.0818398	0.0818398	1	1	0	0	0	0	10.24	16.5137	0	32.2587	546.329	0.665098	84.4	0.65	0	0
6.52632	0	0	1	1	0	0	0	0	3.8	18.8947	81.5662	37.9941	639.417	0.938144	85.3	0.57	0	0
41.6518	0	0	0	0	0	0	0	0	4.492	17.2306	0	30.311	585.287	0.579445	83.1	0.54	0	0
21.2256	1.13515	1.13515	0	0	0	0	0	0	4.504	12.3446	0	36.1609	558.862	0.630631	85.8	0.81	0	0
56.8148	0	0	1	0	0	0	0	0	2.003	23.8642	0	41.2998	489.548	0.885922	82.4	0.41	0	0
13.5338	0	0	1	0	0	0	0	0	0.266	18.0451	46.3415	40	485.629	0.503356	77	0.21	0	0
24.9919	0	0	1	0	0	0	0	0	3.093	13.4821	4.75664	45.7974	612.808	0.764548	77.8	0.31	0	0
24.0169	0	0	1	0	0	0	0	0	1.653	11.0103	55.0448	44.2652	583.801	0.869565	79.1	0.31	0	0
19.159	0.606943	0	0	0	0	0	0	0	5.731	7.03193	0	40.6284	689.546	0.502232	82.7	1.46	0	0
14.2857	0	0	0	0	0	0	0	0	0.231	23.3766	81.592	36.211	654.256	0.421053	75.6	0.22	0	1
7.55102	0	0	1	0	0	0	0	0	1.47	9.45578	0	37.5498	542.908	0.788132	79.2	0.37	0	0
33.61	0	0	0	0	0	0	0	0	0.964	12.7593	0	38.6816	609.197	0.250557	144.1	1.85	0	1
19.2568	0	0	0	0	0	0	0	0	0.592	18.5811	31.8471	39.4093	939.238	0.343171	96.5	1.75	0	1
6.37204	0	0	1	0	0	0	0	0	0.973	12.6413	100	36.4689	579.805	0.520156	76.1	0.78	0	1
27.873	0.455616	0	1	0	0	0	0	0	2.741	16.6728	11.4401	37.3743	812.716	0.612227	74.7	0.76	0	0
0	0	0	0	0	0	0	0	0	0.181	18.7845	94.8052	26.506	503.505	1.65094	88.5	0.11	0	1
0	0	0	0	0	0	0	0	0	0.099	31.3131	100	33.3333	455.931	0.581395	86.8	0.08	0	1
23.7947	0.201917	0.201917	0	0	0	0	0	0	50.566	18.0892	5.40375	36.1988	570.488	0.700009	88.5	0.71	0	0
19.3493	0.445357	0.445357	0	0	0	0	0	0	31.474	22.3073	12.8969	38.2628	631.751	0.974802	86.9	0.73	0	0
14.6503	0.122707	0.122707	1	1	0	0	0	0	20.573	18.9131	10.9091	40.9472	483.377	0.838663	91.7	0.65	0	0
7.3661	0.181686	0.181686	0	0	0	0	0	0	22.237	15.3483	4.68915	37.983	552.291	0.765838	89.2	0.59	0	0
11.6665	0.293761	0.293761	1	1	0	0	0	0	10.003	11.4666	0	36.296	485.115	0.628229	90.3	0.56	0	0
15.6977	0.134759	0.134759	1	1	0	0	0	0	4.644	22.2868	0	38.1459	447.395	0.569269	87.2	0.59	0	0
13.9733	0.278427	0.278427	0	0	0	0	0	0	15.365	11.9102	36.6426	38.8914	566.719	0.629441	92.2	0.55	0	0
0	0.116225	0.116225	1	1	0	0	0	0	6.341	8.79987	100	41.8467	538.299	0.649175	88.2	0.65	0	0
43.5587	0.291703	0.291703	1	1	1	1	0	0	5.946	9.30037	0	31.7088	525.133	0.586524	89.6	0.54	0	0
0	0.158932	0.158932	0	0	0	0	0	0	6.965	10.0359	100	35.2877	461.596	0.754683	92.1	0.32	0	0
9.04539	0.02962	0.02962	1	1	0	0	0	0	20.972	10.4663	35.8507	35.6372	495.151	0.670395	90.2	0.67	0	0
4.83179	0.295462	0.295462	1	1	0	0	0	0	30.32	10.1583	18.7565	40.3477	486.692	0.756208	81.9	0.57	0	0
11.5981	0.0933416	0.0933416	1	1	0	0	0	0	8.122	19.3795	58.692	39.7392	489.336	0.640554	90.5	0.62	0	0
18.0459	0.0632591	0.0632591	1	1	0	0	0	0	3.746	18.3929	60.9246	37.5361	471.68	0.806103	87.2	0.52	0	0
19.4208	0.140076	0.140076	1	1	0	0	0	0	12.224	22.8321	83.3333	36.4528	541.769	0.886286	87.1	0.64	0	0
0	0	0	0	0	0	0	0	0	1.485	12.862	100	35.0263	661.391	0.853312	84.1	0.3	0	0
0	0	0	0	0	1	0	0	0	1.191	10.6633	100	13.5931	880.216	0.640342	75.5	0.25	0	1
0	0	0	0	0	1	0	0	0	1.191	10.6633	100	13.5931	880.216	0.640342	75.5	0.25	0	1
6.71642	0	0	0	0	1	0	0	0	0.536	13.806	94.6281	20.0968	838.348	0.285103	91.7	0.19	0	1
0	0	0	1	0	1	0	0	0	0.263	9.88593	100	25.463	535.64	0.409836	77.7	1.08	0	1
1.0101	0	0	0	0	0	0	0	0	0.198	16.1616	96.5909	32.9412	535.065	1.58311	80.1	0.2	0	1
6.55141	0	0	1	0	0	0	0	0	3.297	12.8602	67.9303	39.0458	459.563	0.611354	79.1	0.27	0	0
10.8488	0	0	1	0	0	0	1	0	6.397	11.4116	23.4043	35.6062	935.071	0.606192	60.5	1.63	0	0
6.50922	0.137514	0	1	0	1	0	0	0	1.736	15.3802	80.4734	34.6498	566.356	0.526479	80.7	0.65	0	0
1.57825	0	0	1	0	0	0	0	0	2.281	10.6532	100	34.6316	471.649	0.667735	83.5	0.36	0	0
1.92308	0	0	1	0	0	0	0	0	0.572	14.1608	81.3953	37.4187	630.932	0.720396	78.3	0.27	0	1
2.81548	0	0	1	0	0	0	0	0	1.989	10.8095	89.1118	37.4718	401.35	0.938541	85.9	0.26	0	0
26.938	0.0916758	0	1	0	0	0	0	0	3.096	12.5969	0	44.7468	535.654	0.655969	86.9	0.58	0	0
4.11857	0	0	1	0	0	0	0	0	3.205	10.3276	78.0612	40.8898	539.162	0.595948	87.2	0.72	0	0
0	0	0	1	0	0	0	0	0	2.092	12.2849	100	41.5854	532.368	0.585302	81.1	0.48	0	0
3.24199	0	0	1	0	0	0	0	0	2.591	8.37514	92.0923	42.4721	486.471	0.508992	77.1	0.7	0	1
0	0	0	1	0	0	0	0	0	0.889	11.3611	100	34.1294	548.383	0.754401	82.4	0.24	0	1
5.1058	0	0	1	0	0	0	0	0	2.174	11.2235	100	39.7649	556.433	0.510986	83.7	0.59	0	1
0	0.137988	0	1	0	0	0	0	0	4.135	11.8259	100	32.4389	496.081	0.643036	84.6	0.4	0	0
0	0	0	0	0	0	0	0	0	4.118	11.1705	100	35.9148	484.791	0.635411	79.6	0.43	0	0
0	0	0	0	0	0	0	0	0	4.118	11.1705	100	35.9148	484.791	0.635411	79.6	0.43	0	0
0	0	0	1	0	0	0	0	0	1.102	15.4265	100	40.404	413.96	1.11065	81.3	0.19	0	0
1.65497	0	0	1	0	0	0	0	0	1.994	10.3811	100	35.8547	454.766	0.727513	76.7	0.23	0	1
0	0	0	0	0	1	0	0	0	0.113	9.73451	100	36.1702	545.944	0.518135	71.6	0.16	0	1
0	0	0	0	0	0	0	0	0	0.266	13.9098	100	40.7725	441.307	0	75.8	0.11	0	1
13.2917	0	0	1	0	0	0	0	0	1.121	10.1695	100	34.7237	507.125	1.0089	64.9	0.23	0	1
7.36842	0	0	1	0	0	0	0	0	0.095	34.7368	73.1707	25.641	373.894	1	71.5	0.12	0	1
0	0	0	0	0	0	0	0	0	0.392	19.898	100	39.5349	400.784	1.11111	83	0.16	0	1
18.8272	0	0	0	0	0	0	0	0	0.324	12.963	97.8723	44.1559	466.133	0.863132	73.4	0.17	0	1
13.1755	0	0	1	0	0	0	0	0	1.943	12.352	0	33.1234	456.097	0.938967	79	0.27	0	1
1.73525	0	0	1	0	0	0	0	0	2.017	11.4527	88.9968	34.9794	478.084	0.886699	74	0.3	0	1
0	0	0	1	0	0	0	0	0	0.266	21.8045	96.7742	24.7706	352.533	1.22592	74.4	0.18	0	1
9.58084	0	0	1	0	0	0	0	0	0.167	27.5449	100	32.9173	432.613	0.639205	79	0.2	0	1
0.934579	0	0	0	0	0	0	0	0	0.428	16.8224	92.8571	39.2573	398.875	1.05597	83	0.16	0	1
0	0	0	0	0	1	0	0	0	1.092	12.5458	100	30.9314	598.018	0.728598	86.7	0.41	0	1
0.631136	0	0	0	0	0	0	0	0	1.426	10.5189	100	32.0413	629.646	0.587438	77.7	0.28	0	1
1.96202	0	0	0	0	0	0	0	0	1.58	14.557	93.5829	35.386	395.121	0.703675	82.1	0.2	0	1
12.098	0	0	1	0	0	0	0	0	1.959	21.2353	61.3128	43.9692	500.037	0.666223	88.6	0.81	0	0
6.48951	0	0	1	0	0	0	0	0	3.575	10.965	49.8929	32.8487	506.527	0.450366	86.5	0.4	0	0
2.11059	0	0	0	0	0	0	0	0	2.369	10.5952	82.9457	34.9145	477.465	0.85048	81	0.29	0	1
10.3976	0.134644	0	0	0	0	0	0	0	4.251	12.8911	46.837	31.234	481.617	0.725268	88.4	0.54	0	0
9.50447	0	0	1	0	0	0	0	0	1.231	11.6166	66.065	32.7753	437.443	0.506329	85	0.19	0	1
1.46678	0	0	0	0	1	0	0	0	1.159	9.05953	85.3774	31.1037	423.597	0.579252	72.2	0.28	0	1
0	0	0	1	0	0	0	0	0	1.463	10.3213	100	36.0409	437.029	0.481171	88.5	0.45	0	0
0	0	0	1	0	0	0	0	0	0.74	14.7297	91.2281	38.8179	379.697	0.683891	84.6	0.14	0	1
6.27957	0	0	1	0	0	0	0	0	2.325	14.2366	32.8904	32.8267	482.772	0.610863	87.3	0.34	0	0
0.557621	0	0	1	0	0	0	0	0	0.538	14.1264	100	30	402.135	0.483092	82.7	0.14	0	1
16.5773	0.309131	0.309131	0	0	0	0	0	0	68.262	11.1731	0	38.4894	656.16	0.78898	91.6	0.87	0	0
21.2022	0.282292	0.282292	0	0	0	0	0	0	22.375	7.24022	12.0022	39.018	622.673	0.937671	88.5	1	0	0
21.6106	0.203242	0.203242	1	1	0	0	0	0	14.951	21.7845	0	38.188	641.855	0.870513	85.7	0.8	0	0
23.2824	0.171083	0.171083	1	1	0	0	1	1	13.143	18.39	21.6374	39.0192	653.442	0.715015	89.7	0.65	0	0
5.3653	0.0932575	0.0932575	1	1	0	0	0	0	13.14	11.1416	74.2606	38.6024	592.309	0.774987	87.9	0.54	0	0
11.918	0	0	1	1	0	0	0	0	2.878	11.64	53.0423	38.2062	615.328	0.646976	99.1	0.61	0	0
19.718	0.241406	0.241406	1	1	0	0	0	0	4.539	21.855	0	40.493	612.367	0.640954	90.6	0.68	0	0
14.2188	0.116642	0.116642	0	0	0	0	0	0	9.185	17.1475	0	36.3444	649.486	0.791888	97	0.78	0	0
1.92221	0	0	0	0	0	0	0	0	6.659	19.1771	91.2876	39.2462	583.098	0.862521	85	0.54	0	0
19.7807	0.126924	0.126924	1	1	0	0	0	0	7.022	22.8852	0	40.223	558.292	0.771226	95.3	0.63	0	0
11.6915	0.14925	0.14925	0	0	0	0	0	0	21.862	15.4972	0	36.6635	661.778	0.69711	86.6	1.01	0	0
10.0856	0.165858	0.165858	1	1	0	0	0	0	34.128	9.40577	0	35.1742	709.325	0.642138	89.8	0.96	0	0
15.0837	0	0	1	1	0	0	0	0	3.706	20.2914	50.734	36.8262	586.524	0.619864	91.3	0.5	0	0
0	0.069667	0.069667	1	1	0	0	0	0	4.383	21.1043	100	38.5433	568.217	0.707203	86.5	0.39	0	0
0	0.124699	0.124699	1	1	0	0	0	0	11.628	11.8507	100	38.28	634.303	0.584291	88.4	0.35	0	0
5.40571	0.155949	0.155949	1	1	0	0	0	0	8.972	14.7459	84.2985	40.5262	592.233	0.667395	85.9	0.44	0	0
26.5116	0.101662	0.101662	1	1	0	0	0	0	5.375	12.5395	0	34.4188	683.74	0.965293	86	0.61	0	0
19.9632	0.0857118	0	1	0	0	0	0	0	3.261	12.2968	0	38.2674	796.015	0.724926	86.6	1.02	0	0
13.5868	0.437445	0	1	0	0	0	0	0	3.209	12.0287	0	39.4325	644.572	0.904288	91	0.76	0	0
8.4149	0	0	0	0	0	0	0	0	7.867	10.2707	40.5785	40.0092	551.904	0.824194	72.8	0.66	0	0
0	0	0	1	0	0	0	0	0	9.141	10.2177	100	39.5037	599.459	0.780696	86.7	0.76	0	0
0	0	0	0	0	0	0	0	0	1.401	14.3469	100	39.1563	611.706	0.723372	81	0.69	0	0
7.6075	0	0	1	0	0	0	0	0	0.907	16.8688	69.2308	34.5307	607.309	0.69735	84	0.69	0	0
3.14499	0	0	1	0	0	0	0	0	1.876	9.11514	68.5083	38.7679	512.595	0.660964	85.2	0.47	0	0
3.29289	0	0	1	0	0	0	0	0	2.885	8.66551	65.5738	34.8107	575.777	0.911917	81.8	0.53	0	0
2.5663	0	0	1	0	0	0	0	0	1.169	14.8845	76.1905	38.5542	536.955	0.845948	86.2	0.39	0	0
5.44029	0	0	1	0	0	0	0	0	2.169	19.2254	64.1944	38.171	603.925	0.690934	90.3	0.46	0	0
2.88782	0	0	1	0	0	0	0	0	2.701	12.5509	89.7527	36.9131	605.183	0.642674	79.1	0.31	0	0
19.1768	0	0	1	0	0	0	0	0	2.065	5.61743	100	36.2852	613.525	0.786252	89.7	0.7	0	0
0.608519	0	0	1	0	0	0	0	0	0.493	12.9817	66.4596	38.806	1185.37	0.760456	75.2	0.42	0	1
13.3837	0.168712	0.168712	0	0	0	0	0	0	96.782	18.2627	33.8888	37.7154	728.817	0.770966	90.9	0.92	1	0
26.4655	0.243683	0.243683	1	1	0	0	0	0	102.764	19.2889	12.8935	40.1706	737.552	0.719718	89.2	0.91	1	0
35.9397	0.200124	0.200124	1	1	0	0	0	0	28.111	18.2953	1.93119	38.9982	726.308	0.602088	80.9	1.11	0	0
7.57385	0.136357	0.136357	1	1	0	0	0	0	6.364	18.7932	0	37.6707	703.029	0.905084	85.8	1	0	0
28.8877	0.122917	0.122917	1	1	0	0	0	0	18.79	12.6876	0	38.4172	776.835	0.696792	84	1	0	0
11.5098	0.0884212	0.0884212	0	0	0	0	0	0	18.393	16.6694	11.9626	39.5512	694.372	0.780532	88	0.95	0	0
21.1984	0.15273	0.15273	1	1	0	0	0	0	9.93	23.0816	0	34.0011	710.135	0.854568	85.9	0.87	0	0
10.0127	0.038418	0.038418	1	1	0	0	0	0	11.835	20.7858	81.2628	38.0659	656.44	0.584117	89.5	0.81	0	0
22.6842	0.139184	0.139184	0	0	0	0	0	0	34.513	17.321	1.45816	39.7989	708.197	0.857107	77.1	1.15	0	0
8.34631	0.0964448	0.0964448	1	1	0	0	0	0	20.548	16.3714	78.2679	39.1003	704.764	0.626457	87	1.02	0	0
11.5705	0.151361	0.151361	1	1	0	0	0	0	39.713	9.72477	24.3948	38.9729	690.453	0.669757	82	0.96	0	0
24.2073	0.120982	0.120982	1	1	0	0	0	0	11.48	19.1115	55.9213	38.5669	704.813	0.722206	80.7	1.03	0	0
21.4274	0.0820423	0.0820423	1	1	0	0	0	0	29.929	11.3936	45.723	38.8025	691.939	0.700009	86.5	0.87	0	0
37.2669	0.0703037	0.0703037	1	1	0	0	0	0	14.211	9.99226	0	37.01	803.376	0.658161	79.8	1.15	0	0
3.13922	0.0970144	0.0970144	1	1	0	0	0	0	17.807	6.3402	64.0647	39.0871	671.781	0.59416	86.7	0.97	0	0
17.4794	0.15287	0.15287	1	1	0	0	0	0	3.404	22.4442	0	34.3845	586.686	0.71588	88.5	0.55	0	0
43.446	0.114456	0.114456	1	1	0	0	0	0	6.866	14.7975	0	40.2062	759.843	0.551848	79	1.53	0	0
13.3783	0.10332	0.10332	1	1	0	0	0	0	7.116	16.217	31.3269	39.5132	753.351	0.481312	76.5	1.17	0	0
11.0856	0	0	1	1	0	0	0	0	3.924	24.4648	61.1399	40.7242	622.91	0.725171	85.4	0.62	0	0
0.161183	0.0581835	0.0581835	1	1	0	0	0	0	10.547	8.73234	100	37.9813	758.202	0.735729	78.7	1.48	0	0
7.8557	0.263852	0.263852	0	0	0	0	0	0	5.461	16.5904	86.1702	34.7491	662.074	0.668629	82	0.8	0	0
18.1173	0.385475	0.385475	0	0	0	0	1	1	8.169	11.6049	59.6806	39.202	714.148	0.764469	85	0.83	0	0
0	0.0399042	0.0399042	1	1	0	0	0	0	15.401	9.42147	100	35.3745	675.085	0.717725	81.3	0.91	0	0
5.80978	0	0	1	0	0	0	0	0	4.458	15.8591	71.4674	34.7813	581.76	0.94352	81.7	0.76	0	0
20.8413	0.234687	0	1	0	0	0	0	0	1.569	12.8107	0	31.4418	556.226	0.91994	87.4	0.44	0	0
0	0.199124	0	1	0	0	0	0	0	0.9	10	0	35.469	486.649	0.885502	83.3	0.33	0	0
28.1059	0	0	1	0	0	0	0	0	0.982	13.3401	0	33.4151	542.202	1.00564	83.1	0.38	0	0
17.2435	0	0	1	0	0	0	0	0	1.618	19.0977	0	36.6435	534.883	0.842642	82.3	0.42	0	0
54.5387	0.101636	0	0	0	0	0	0	0	2.699	23.8607	44.6521	39.1921	740.013	1.00554	85.6	0.81	0	0
41.3615	0.247173	0	1	0	0	0	0	0	4.451	16.4907	17.491	41.3554	780.65	0.631564	81.8	1.02	0	0
56.3041	0.450992	0	1	0	0	0	0	0	5.314	15.4309	0	43.4186	849.307	0.762682	70.2	1.46	0	0
16.2439	0	0	1	0	0	0	0	0	5.953	9.55821	28.4288	36.8227	781.282	0.731241	83.3	1.08	0	0
8.48368	0.0681663	0	1	0	0	0	0	0	4.656	6.59364	68.8249	38.1534	731.234	0.638132	83.5	1.16	0	0
0	0	0	1	0	0	0	0	0	1.152	20.1389	100	35.4503	585.106	0.771336	87.4	0.4	0	0
2.94267	0	0	1	0	0	0	0	0	1.971	22.8818	94.6449	37.1786	650.533	0.561293	87.5	0.7	0	0
33.3203	0.266276	0.266276	1	1	0	0	0	0	251.6	9.34022	0	38.3747	802.683	0.859011	98.1	1.06	1	0
10.0601	0.186305	0.186305	1	1	0	0	0	0	122.315	9.31529	24.1202	35.0146	712.535	0.637816	89	1.05	0	0
6.85314	0.143761	0.143761	1	1	0	0	0	0	51.232	15.0609	55.8663	36.9966	831.494	0.589013	85.5	1.15	0	0
25.44	0.149872	0.149872	0	0	0	0	0	0	53.062	16.7804	0	33.6617	640.67	0.818785	83.2	0.87	0	0
28.3841	0.15178	0.15178	1	1	0	0	0	0	17.767	16.3843	0	36.6744	655.71	0.81359	88.2	0.96	0	0
5.90574	0.204562	0.204562	0	0	0	0	0	0	15.595	15.7551	63.3201	37.0933	742.682	0.584602	94.7	1.14	0	0
39.2134	0.11293	0.11293	1	1	0	0	0	0	31.224	26.3035	9.78411	36.0625	796.41	0.774832	92.8	1.08	0	0
12.7318	0.088679	0.088679	0	0	0	0	0	0	29.006	9.98414	32.705	36.3293	696.639	0.663055	91.2	1.01	0	0
9.48926	0.0896352	0.0896352	1	1	0	0	0	0	17.093	10.7763	0	35.0187	678.842	0.774657	88.2	0.8	0	0
27.5358	0.0871612	0.0871612	1	1	0	0	0	0	7.187	30.5969	24.9653	39.3437	810.719	0.69154	98.3	1.61	0	0
34.0962	0.239288	0.239288	1	1	0	0	0	0	11.667	24.1536	0	39.5836	855.93	0.712407	76.3	1.59	0	0
15.9078	0.128514	0.128514	1	1	0	0	0	0	55.809	12.154	0	36.4907	889.833	0.668635	81.1	1.81	0	0
36.0929	0.271095	0.271095	0	0	0	0	0	0	24.146	14.7436	16.0895	36.8871	899.792	0.574587	76.4	1.49	0	0
9.47313	0.058223	0.058223	0	0	0	0	0	0	34.487	8.928	55.6269	38.9542	805.675	0.54718	83.2	1.29	0	0
6.45809	0.145437	0.145437	1	1	0	0	0	0	15.438	15.0602	14.4757	36.4754	662.288	0.632761	92.3	0.93	0	0
10.1827	0.161368	0.161368	0	0	0	0	0	0	10.675	17.3021	39.1714	36.01	692.731	0.583942	90.3	1.03	0	0
16.3083	0.0722126	0.0722126	0	0	0	0	0	0	7.72	9.58549	41.1251	38.2691	709.452	0.856999	94.4	1.19	0	0
16.0677	0.276445	0.276445	0	0	0	0	0	0	15.665	27.3284	6.28442	34.4496	670.843	0.764632	86.2	0.9	0	0
10.1313	0.0982677	0.0982677	0	0	0	0	0	0	20.787	14.3984	29.9549	35.7089	796.336	0.587042	83	1.47	0	0
20.8878	0.102899	0.102899	0	0	0	0	0	0	19.6	18.8775	0	33.0385	725.942	0.81768	89.7	1.02	0	0
8.88076	0.116054	0.116054	0	0	0	0	0	0	10.382	11.2406	56.6791	36.1969	684.277	0.704406	88.8	0.66	0	0
2.76228	0.0967555	0.0967555	0	0	0	0	0	0	21.866	8.43776	45.7282	36.7955	775.864	0.607516	91.1	1.2	0	0
29.9279	0.122288	0.122288	1	1	0	0	0	0	12.343	13.6353	0	36.7808	803.702	0.519616	91	1.01	0	0
48.0078	0.0486121	0.0486121	1	1	0	0	0	0	3.589	22.8755	0	37.7874	736.755	0.650671	83.4	1.15	0	0
25.7458	0.130067	0.130067	0	0	0	0	0	0	4.995	25.6256	18.677	35.3232	703.456	0.607116	90	0.86	0	0
12.4601	0.672331	0.672331	0	0	0	0	0	0	9.711	15.7656	66.2531	36.5404	773.026	0.795308	88	1.01	0	0
18.8456	0.0745805	0.0745805	1	1	0	0	0	0	12.024	15.9099	46.0079	37.0153	962.303	0.506007	82.6	1.22	0	0
21.9182	0.0940026	0.0940026	1	1	0	0	1	1	17.652	8.67324	33.6094	24.4741	936.634	0.540831	78.1	1.5	0	0
7.07195	0.0297539	0.0297539	0	0	0	0	0	0	9.771	16.9072	59.3774	33.1247	703.739	0.71344	84.7	0.76	0	0
17.2832	0	0	0	0	0	0	0	0	6.92	9.76879	83.3637	35.7221	774.509	0.653712	88.8	1.11	0	0
10.759	0.100773	0.100773	0	0	0	0	0	0	18.84	9.98408	53.3128	34.3104	809.243	0.898876	89.3	1.09	0	0
4.62467	0.277251	0.277251	0	0	0	0	0	0	14.574	10.3335	21.719	35.2617	818.469	0.673207	85.7	1.1	0	0
12.089	0	0	0	0	0	0	0	0	6.022	17.0209	48.172	35.3238	795.009	0.541537	89.7	1.03	0	0
9.48653	0.791931	0	1	0	0	0	0	0	7.537	8.57105	69.2048	35.3106	985.172	0.486464	79.9	1.2	0	0
17.912	0.144844	0	0	0	0	0	0	0	3.841	11.0388	14.2626	32.3313	816.74	0.863473	83.3	1.28	0	0
11.6271	0	0	0	0	0	0	0	0	2.95	14.339	46.8591	35.4063	794.439	0.519618	78.4	1.59	0	0
9.9235	0.0591541	0	0	0	0	0	0	0	4.706	17.5946	89.3421	36.1676	702.319	0.520938	88.6	0.97	0	0
15.8262	0.0690894	0	0	0	0	0	0	0	3.153	9.80019	64.2659	33.6405	758.032	0.700191	90.3	0.96	0	0
8.876	0.0543774	0	0	0	0	0	0	0	4.484	22.7252	56.1234	37.6838	762.94	0.784594	87	1	0	0
9.4132	0	0	1	0	0	0	0	0	0.818	10.8802	79.5014	36.2101	1126.75	0.874636	61.9	2.77	0	1
0	0.157146	0	0	0	0	0	0	0	2.807	16.352	100	35.9038	779.478	0.473118	85.1	0.91	0	0
8.37582	0.0936593	0	0	0	0	0	0	0	2.746	22.287	100	28.8576	681.185	0.755092	86.4	0.61	0	0
2.8067	0.167926	0	0	0	0	0	0	0	4.418	14.0335	100	32.9222	703.529	0.642143	95.5	0.79	0	0
3.40365	0	0	0	0	0	0	0	0	5.641	15.0328	100	35.1778	706.352	0.631658	80.5	1.28	0	0
0.0324254	0	0	0	0	0	0	0	0	3.084	17.9637	99.5164	36.0883	1226.24	0.679523	81.2	0.74	0	0
0	0	0	0	0	0	0	0	0	3.564	11.5881	100	34.7996	857.917	0.642958	82.9	0.92	0	0
0	0	0	0	0	0	0	0	0	1.417	24.7001	91.3953	36.1301	739.757	0.607083	83.2	0.68	0	0
8.76305	0.0554385	0	0	0	0	0	0	0	9.677	9.68275	44.3001	33.4468	817.894	0.424009	71.6	1.54	0	0
1.64084	0	0	1	0	0	0	0	0	1.097	18.4139	98.5294	33.035	650.915	0.909091	91.3	0.31	0	0
0.724638	0	0	1	0	0	0	0	0	0.414	26.087	98.6301	42.2032	558.488	0.848806	77.7	0.24	0	0
0.307692	0	0	1	0	0	0	0	0	0.325	12.6154	98.1308	38.403	541.679	0.637958	89.4	0.34	0	1
20.0852	0.201965	0.201965	0	0	0	0	0	0	45.755	14.2629	40.3688	36.8147	711.86	0.67436	82.1	1.1	0	0
32.7394	0.315069	0.315069	0	0	0	0	0	0	17.847	19.7456	7.49801	40.9649	557.365	0.960677	89.6	0.7	0	0
11.2151	0.196423	0.196423	1	1	0	0	0	0	22.755	17.9257	29.0331	39.1197	549.014	0.979677	91.5	0.68	0	0
33.6965	0.156135	0.156135	1	1	0	0	0	0	20.008	14.939	20.3775	38.1935	736.476	0.744688	94.7	0.97	0	0
10.4011	0.0940778	0.0940778	0	0	0	0	0	0	12.691	14.8215	47.003	34.1776	575.093	0.662995	93.1	0.8	0	0
4.08816	0	0	0	0	0	0	0	0	2.813	23.7824	88.9868	32.1731	513.745	1.36746	85.4	0.53	0	0
22.0334	0.17618	0.17618	1	1	0	0	0	0	7.062	11.3707	58.146	41.3154	659.416	0.669283	94.7	0.98	0	0
2.74105	0.0326435	0.0326435	0	0	0	0	0	0	6.202	26.9268	76.0456	35.208	504.442	1.24217	88.7	0.51	0	0
16.0855	0.121352	0.121352	0	0	0	0	0	0	11.557	20.5676	45.1852	37.7035	688.711	1.00952	94.3	0.73	0	0
13.9369	0	0	1	0	0	0	0	0	0.983	22.0753	64.1026	35.5817	845.29	0.694235	79.6	0.59	0	0
0	0	0	1	0	0	0	1	0	3.562	14.1213	100	37.6245	760.083	0.571849	81.1	0.82	0	0
24.3714	0.0489884	0	1	0	0	0	0	0	5.051	18.2538	54.9445	37.3659	722.943	0.701538	92.4	0.82	0	0
5.8873	0.211954	0	1	0	0	0	0	0	1.189	11.8587	83.3333	39.486	865.733	0.504451	84.9	0.95	0	0
16.3507	0.14806	0	1	0	0	0	0	0	1.688	16.173	100	39.7158	762.645	0.967982	69.3	1.56	0	0
11.7626	0	0	1	0	0	0	0	0	2.746	12.7094	58.2555	37.7758	525.109	0.699001	90	0.76	0	0
3.09396	0	0	0	0	0	0	0	0	2.618	19.4041	90.2439	40.1732	598.387	0.677222	78.8	0.58	0	0
7.08029	0	0	1	0	0	0	0	0	1.37	15.6204	89.9193	44.4126	526.095	0.752032	89.1	0.29	0	0
24.5938	0	0	0	0	0	0	0	0	1.785	20.2801	34.6359	39.4253	754.787	0.783486	82.4	0.72	0	0
26.1719	0	0	0	0	0	0	0	0	1.024	23.6328	44.1478	46.1818	569.714	0.722369	76.6	0.35	0	0
4.83743	0	0	1	0	0	0	0	0	1.261	29.8176	91.4563	39.1507	471.791	0.808998	90.5	0.22	0	0
8.70846	0	0	0	0	0	0	0	0	2.377	31.0896	87.3057	35.9054	436.77	1.10116	92.9	0.25	0	0
14.6745	0.256639	0.256639	0	0	0	0	0	0	61.14	15.9912	0	36.4653	603.235	0.706411	87.7	0.88	0	0
11.259	0.0721033	0.0721033	0	0	0	0	0	0	14.806	15.2708	38.9853	35.9009	553.472	0.647339	94.7	0.81	0	0
6.59092	0.160185	0.160185	1	1	0	0	0	0	15.931	16.81	60.6211	39.1854	557.281	0.80319	91.3	0.61	0	0
5.00487	0.0975277	0.0975277	0	0	0	0	0	0	15.405	10.1655	53.3178	37.1799	570.769	0.624492	85.3	0.71	0	0
13.8575	0.235746	0.235746	0	0	0	0	0	0	19.383	16.7415	0	38.7953	507.442	0.504238	95.4	1.03	0	0
8.49745	0.181005	0.181005	1	1	0	0	0	0	25.643	7.8033	16.4086	39.0148	698.212	0.660435	91.8	0.92	0	0
27.4188	0.189245	0.189245	1	1	0	0	0	0	8.651	11.7674	0	36.0352	873.213	0.597828	93.4	1.1	0	0
7.47317	0.128573	0.128573	0	0	0	0	0	0	14.813	9.17437	43.801	38.6726	566.501	0.610748	90.9	0.83	0	0
18.0581	0.199585	0.199585	0	0	0	0	0	0	7.199	14.0853	11.6523	34.9879	674.588	0.66584	94	0.94	0	0
20.2887	0	0	1	1	0	0	0	0	7.275	11.4089	0	34.9807	605.846	0.541144	94.6	0.98	0	0
8.33858	0.109226	0.109226	0	0	0	0	0	0	6.356	21.1768	67.9121	36.3097	567.094	0.639816	91.9	0.45	0	0
3.81312	0.0866206	0.0866206	1	1	0	0	0	0	35.981	9.11592	67.0753	36.6612	563.476	0.633983	89.5	0.78	0	0
1.54444	0	0	0	0	0	0	0	0	11.59	9.98274	83.6935	37.6521	539.283	0.809235	89.8	0.63	0	0
1.61173	0	0	0	0	0	0	0	0	6.887	9.91723	80.3636	37.0854	549.575	0.534759	86	0.77	0	0
1.61173	0	0	0	0	0	0	0	0	6.887	9.91723	80.3636	37.0854	549.575	0.534759	86	0.77	0	0
8.24261	0	0	0	0	0	0	0	0	1.286	13.4526	95.5679	38.6503	606.449	0.530844	86.4	1.19	0	0
2.68567	0	0	1	0	0	0	0	0	3.649	12.2225	90.9744	39.4699	611.666	0.628601	92.4	0.77	0	0
2.7945	0	0	0	0	0	0	0	0	2.326	9.84523	72.1774	38.0134	418.755	0.853298	98.7	0.44	0	0
4.61361	0	0	1	0	0	0	0	0	0.867	13.2641	87.8136	39.2713	404.658	1.16411	94.9	0.43	0	0
4.19408	0	0	1	0	0	0	0	0	1.216	14.8026	85.2518	37.7705	517.399	0.692905	85.9	0.71	0	0
10.2659	0.290993	0.290993	0	0	0	0	0	0	231.066	14.4928	4.42033	36.2285	540.576	0.91189	95.9	0.76	1	0
29.1735	0.193498	0.193498	0	0	0	0	0	0	9.776	18.975	11.483	34.0677	446.47	0.839901	90.5	0.59	0	0
15.0614	0.155442	0.155442	0	0	0	0	0	0	14.733	15.4687	0	36.5151	492.753	0.854198	86.9	0.75	0	0
6.52499	0.311139	0.311139	1	1	0	0	0	0	10.682	12.0483	44.4702	36.6059	439.249	1.09645	88.5	0.55	0	0
7.91551	0.164438	0.164438	0	0	0	0	0	0	47.249	9.71237	0	35.7127	535.586	0.828499	93	0.87	0	0
10.5341	0.182266	0.182266	1	1	0	0	0	0	3.389	19.0617	39.2799	35.5792	435.908	0.883608	91.1	0.47	0	0
26.0096	0.104938	0.104938	0	0	0	0	0	0	15.006	12.7416	0	33.2877	481.161	0.593513	91.2	0.62	0	0
18.6921	0.0724655	0.0724655	1	1	0	0	0	0	14.038	14.7884	0	34.2233	557.99	0.766962	99.8	0.72	0	0
15.2965	0.0709673	0.0709673	0	0	0	0	0	0	9.257	14.6592	0	37.1192	572.879	0.905971	96.1	0.73	0	0
15.4294	0.147725	0.147725	0	0	0	0	0	0	13.053	14.7323	0	40.3251	674.729	0.785746	98.8	0.92	0	0
27.52	0.080156	0.080156	0	0	0	0	0	0	7.867	25.5243	0	32.9421	552.497	0.845383	98.8	0.73	0	0
18.5102	0.124343	0.124343	0	0	0	0	0	0	12.431	14.1099	0	33.0014	667.27	0.833453	93.4	0.81	0	0
0	0.0628003	0.0628003	1	1	0	0	0	0	5.835	25.0214	100	34.7927	427.049	0.802716	92.5	0.39	0	0
19.1844	0.280002	0.280002	1	1	0	0	0	0	3.899	22.4416	68.0517	33.9908	440.572	0.737625	93.5	0.37	0	0
36.7033	0.139563	0.139563	1	1	0	0	0	0	13.838	12.5235	0	35.1322	611.294	0.671319	91.2	0.7	0	0
19.2889	0	0	1	0	0	0	0	0	2.447	17.5317	0	37.4538	597.165	0.835253	95.1	0.94	0	0
10.8163	0	0	1	0	0	0	0	0	2.977	10.4132	0	30.8217	628.536	1.25363	93.4	1.29	0	0
13.4649	0	0	0	0	0	0	0	0	1.723	10.7951	0	32.5067	438.123	1.17287	85.6	0.41	0	0
12.5076	0	0	0	0	0	0	0	0	1.639	8.35876	37.3656	33.9373	610.94	0.719425	93.5	0.73	0	0
17.4061	0	0	0	0	0	0	0	0	0.293	18.0887	62.931	37.5817	436.98	1.0158	108.7	0.29	0	0
4.87805	0	0	1	0	0	0	0	0	1.025	12.9756	71.3004	30.9471	526.592	1.01709	93.9	0.25	0	0
24.8473	0.107198	0	0	0	0	0	0	0	6.057	14.0168	23.1266	35.8364	668.859	0.699214	91.5	0.75	0	0
3.01659	0	0	0	0	0	0	0	0	0.663	17.9487	84.2857	33.3849	474.98	0.702165	91.9	0.31	0	1
5.98692	0	0	1	0	0	0	1	0	4.894	13.8537	82.906	30.3167	438.475	0.974484	82.9	0.33	0	0
0.805153	0	0	1	0	0	0	0	0	0.621	16.4251	95.2153	33.9093	392.582	0.916667	86.1	0.13	0	0
30.3341	0.232793	0	1	0	0	0	1	0	2.245	23.6526	47.5591	35.1062	386.858	1.01046	90	0.36	0	0
13.8669	0.173287	0.173287	0	0	0	0	0	0	212.787	10.5082	1.42043	37.0876	532.487	1.10662	96.8	0.82	1	0
8.75029	0.105612	0.105612	0	0	0	0	0	0	51.884	12.1001	22.1606	36.9895	531.481	0.997814	97.5	0.62	0	0
10.42	0.167588	0.167588	0	0	0	0	0	0	103.004	11.4636	14.3572	37.3619	670.726	0.832204	100.1	0.98	0	0
9.86106	0.151449	0.151449	0	0	0	0	0	0	26.63	11.8926	9.18919	38.2048	672.651	0.712368	98.5	0.93	0	0
14.7163	0.373082	0.373082	1	1	0	0	0	0	92.591	11.027	0	39.6308	715.513	0.763486	100.9	1.11	0	0
13.8471	0.227998	0.227998	0	0	0	0	0	0	20.127	11.179	0	36.6798	492.445	0.601764	100.8	0.75	0	0
14.3012	0.359638	0.359638	1	1	0	0	0	0	69.959	14.214	18.4789	38.4365	618.511	0.664003	92.6	0.83	0	0
14.0829	0.107398	0.107398	1	1	0	0	0	0	14.578	17.7665	26.5636	36.4963	477.825	0.8962	97.3	0.74	0	0
15.3455	0.176747	0.176747	0	0	0	0	0	0	103.183	13.0671	7.04108	37.3449	559.998	0.951977	92.8	0.89	0	0
13.1158	0.158893	0.158893	1	1	0	0	0	0	70.846	10.9844	11.417	39.5825	701.107	0.640977	91.4	1.02	0	0
15.3626	0.102229	0.102229	0	0	0	0	1	1	70.216	13.1551	0	37.1616	544.173	1.12471	97.6	0.81	0	0
17.2738	0.303847	0.303847	0	0	0	0	0	0	16.499	17.9587	9.01133	37.8886	445.891	1.43934	102.3	0.99	0	0
11.3438	0.127767	0.127767	0	0	0	0	1	1	31.797	12.1458	0	37.804	539.552	0.956929	98.4	0.7	0	0
9.63966	0.130762	0.130762	0	0	0	0	0	0	41.433	15.4418	35.273	34.8477	483.582	0.861393	97.2	0.72	0	0
11.3651	0.133109	0.133109	0	0	0	0	0	0	27.338	11.2481	0	38.1793	611.444	0.946737	99.8	0.72	0	0
11.623	0.201688	0.201688	0	0	0	0	1	1	32.883	14.7766	19.685	36.5851	478.626	0.827055	100.4	0.63	0	0
21.2566	0.0791979	0.0791979	0	0	0	0	0	0	18.86	16.2831	15.8416	36.0294	476.182	0.92876	105.6	0.88	0	0
28.4452	0.23279	0.23279	1	1	0	0	0	0	23.308	11.288	0	37.5526	510.764	0.725206	98.1	0.73	0	0
22.834	0.121464	0.121464	0	0	0	0	1	1	24.827	10.2711	30.313	37.8436	813.915	0.56091	96.5	1.05	0	0
10.2476	0.18548	0.18548	0	0	0	0	1	1	25.157	11.0625	0	36.4131	528.543	1.01701	93.6	0.72	0	0
14.3756	0.113962	0.113962	1	1	0	0	1	1	31.303	12.6633	14.3774	36.7361	528.872	1.10975	97.2	0.61	0	0
7.24087	0.024478	0.024478	0	0	0	0	0	0	21.862	12.9814	35.9325	34.9475	629.702	0.812265	92.8	1.22	0	0
10.6787	0.128957	0.128957	0	0	0	0	0	0	15.47	12.4499	37.5815	37.8141	539.301	0.872288	98.2	0.94	0	0
12.1719	0.0579072	0.0579072	0	0	0	0	0	0	11.773	14.941	18.9174	38.345	539.061	0.993137	96.2	0.67	0	0
9.33785	0.205145	0.205145	0	0	0	0	0	0	166.912	11.1795	0	36.6096	516.853	1.16545	99.9	0.79	0	0
8.58082	0.0299016	0.0299016	0	0	0	0	0	0	16.735	12.8951	10.3825	33.4905	390.832	1.19566	98.2	0.81	0	0
11.6087	0.0744214	0.0744214	0	0	0	0	0	0	13.688	16.8396	28.4672	39.0947	693.254	0.724184	98.8	0.77	0	0
9.90255	0.665779	0.665779	0	0	0	0	0	0	10.775	13.5406	0	41.0788	643.996	0.96955	97.8	0.79	0	0
10.7233	0.0991179	0.0991179	0	0	0	0	0	0	10.286	20.3189	34.6924	36.4269	502.31	0.792541	93.3	0.6	0	0
14.2728	0.0658198	0	0	0	0	0	0	0	7.749	12.1048	24.9451	38.4335	663.157	0.618902	103.6	0.83	0	0
2.79036	0	0	1	0	0	0	0	0	8.386	12.7951	71.6143	36.3996	712.398	0.490662	95.4	0.64	0	0
1.2337	0	0	0	0	0	0	0	0	2.837	13.9232	84.7751	33.2482	482.148	0.95344	85.6	0.52	0	0
10.6156	0.109963	0	0	0	0	0	0	0	4.776	12.4162	36.767	37.8333	443.425	1.02407	106.6	0.61	0	0
10.6403	0.0438366	0	0	0	0	0	0	0	8.449	16.1794	29.2716	39.0721	593.756	0.766432	94.3	0.72	0	0
14.3955	0	0	1	0	0	0	0	0	1.431	16.9811	31.8966	35.0275	429.769	0.901172	65	1.55	0	0
5.72196	0	0	0	0	0	0	0	0	4.841	12.7246	51.9397	37.2296	489.724	1.33452	98.6	0.57	0	0
6.70662	0	0	0	0	0	0	0	0	3.504	11.8151	50	36.1635	579.072	0.917571	91.7	0.63	0	0
6.70662	0	0	0	0	0	0	0	0	3.504	11.8151	50	36.1635	579.072	0.917571	91.7	0.63	0	0
6.8611	0	0	0	0	0	0	0	0	4.183	13.5549	52.5191	38.1653	687.377	0.944118	92.9	0.54	0	0
0	0	0	0	0	0	0	0	0	1.105	21.086	100	39.0338	592.796	0.731707	98.4	0.42	0	1
13.8394	0.206129	0.206129	0	0	0	0	0	0	239.8	15.3461	0	37.6775	549.096	0.78973	97.9	0.73	1	0
5.50595	0.174616	0.174616	1	1	0	0	0	0	113.005	10.1792	38.1814	37.8748	658.43	0.836353	85.3	0.89	0	0
8.15576	0.191718	0.191718	0	0	0	0	0	0	75.088	16.4647	0	37.0303	529.173	1.14614	96.2	0.89	0	0
6.29497	0.277826	0.277826	0	0	0	0	0	0	98.825	10.4245	0.177873	36.4325	658.956	0.645908	93.7	0.8	0	0
14.3576	0.311284	0.311284	1	1	0	0	0	0	8.546	11.8535	100	36.121	483.445	0.747165	94.2	0.51	0	0
18.3473	0.216569	0.216569	0	0	0	0	0	0	17.583	15.0657	0	43.9494	1086.01	0.51523	97.4	0.94	0	0
18.5765	0.200413	0.200413	0	0	0	0	0	0	32.848	14.0282	0	35.9013	576.39	0.61727	98.7	0.88	0	0
12.0515	0.122369	0.122369	1	1	0	0	0	0	5.128	19.5983	0	38.2315	475.873	0.635551	94.9	0.59	0	0
0	0.151735	0.151735	0	0	0	0	0	0	23.023	10.0899	100	38.1378	505.809	0.630558	86.9	0.43	0	0
6.21005	0.16145	0.16145	0	0	0	0	0	0	44.589	13.9878	48.8912	37.4633	548.54	0.711981	92.5	0.92	0	0
15.8262	0.264141	0.264141	0	0	0	0	0	0	8.031	17.171	0	39.1652	563.043	0.658852	90.5	0.75	0	0
20.7755	0.218962	0.218962	0	0	0	0	0	0	6.989	12.4624	0	37.4571	518.052	0.871644	90	0.59	0	0
13.2845	0.0909106	0.0909106	0	0	0	0	0	0	39.851	14.4564	19.9842	37.8142	765.752	0.554374	99.2	0.92	0	0
14.8654	0.0944822	0.0944822	1	1	0	0	0	0	11.705	14.669	48.2748	35.8599	773.607	0.708985	91.3	0.73	0	0
6.55894	0.123294	0.123294	0	0	0	0	0	0	13.615	9.26919	33.195	39.233	504.237	0.689222	91.4	1.01	0	0
6.55903	0.167404	0.167404	0	0	0	0	0	0	35.676	12.4818	36.7599	37.8036	673.475	0.723408	92.7	0.83	0	0
7.96355	0.234696	0.234696	0	0	0	0	0	0	8.451	12.0696	38.3756	35.5696	537.324	0.665391	91.6	0.73	0	0
18.781	0.103377	0.103377	1	1	0	0	0	0	25.643	6.63729	0	32.9165	622.284	0.472154	98.2	0.88	0	0
4.50762	0.0819202	0.0819202	0	0	0	0	0	0	6.367	16.7897	94.0455	39.3712	514.509	0.824226	91.1	0.62	0	0
25.5066	0.129629	0.129629	0	0	0	0	0	0	5.132	12.7436	0	32.5442	489.94	0.558411	88.9	0.43	0	0
0	0.0696718	0.0696718	0	0	0	0	0	0	4.911	14.2944	94.5736	42.6739	470.76	0.768979	87.5	0.28	0	0
17.0365	0.137654	0.137654	1	1	0	0	0	0	8.652	18.0768	0	39.3287	501.238	0.653722	88.1	0.48	0	0
0	0.0742749	0.0742749	1	1	0	0	0	0	7.093	18.9905	100	32.4664	557.939	1.01853	89.5	0.5	0	0
0.883806	0	0	1	1	0	0	0	0	3.847	22.5111	94.1679	38.8554	534.161	0.686072	89.3	0.53	0	0
3.05429	0.0394415	0.0394415	1	1	0	0	0	0	8.087	14.072	89.1103	33.7384	515.96	0.846888	92.8	0.39	0	0
19.7953	0.176757	0.176757	1	1	0	0	0	0	5.471	16.8708	62.4286	40.3829	617.933	0.843574	95.5	0.41	0	0
6.26272	0	0	1	1	0	0	0	0	6.387	10.7249	63.654	37.9124	585.063	0.699301	90.8	0.82	0	0
4.42421	0.0476929	0.0476929	0	0	0	0	0	0	12.409	16.5364	62.5529	40.7623	561.594	0.851549	93.3	0.63	0	0
8.59482	0	0	1	0	0	0	0	0	5.131	11.6352	73.681	33.3958	682.112	0.491498	89.6	0.68	0	0
22.3555	0.0814133	0	1	0	0	0	0	0	3.753	14.3618	0	38.7131	540.229	0.816478	95.6	0.39	0	0
11.0721	0.124193	0	0	0	0	0	0	0	2.565	13.8012	66.6667	35.6742	579.643	0.740984	84.3	0.78	0	0
6.12375	0	0	0	0	0	0	0	0	6.287	10.9591	60.8959	37.0034	547.676	0.634534	99.1	0.98	0	0
2.03327	0	0	1	0	0	0	0	0	1.623	11.7067	84.4075	39.1855	475.906	0.687863	88.8	0.45	0	0
4.70914	0.0997705	0	0	0	0	0	0	0	2.166	16.5743	70.1205	38.7702	541.442	0.449811	88.3	0.8	0	0
3.02234	0.146778	0	1	0	0	0	0	0	2.283	13.7976	90.4762	38.9073	510.738	0.723514	93.2	0.52	0	0
7.73443	0.0574515	0	0	0	0	0	0	0	2.922	24.9829	66.9617	40.446	530.989	0.55312	87.7	0.73	0	0
7.99186	0.111682	0	1	0	0	0	0	0	3.929	12.1914	0	39.6718	505.754	0.986722	96.1	0.58	0	0
0.842224	0.0954381	0	0	0	0	0	0	0	3.562	11.735	91.2525	41.4724	456.986	0.765864	89.1	0.37	0	0
4.71664	0	0	0	0	0	0	0	0	2.735	18.4643	79.6717	40.1946	491.164	0.631143	90.6	0.3	0	0
0.0933707	0	0	1	0	0	0	0	0	2.142	19.2811	82.2115	43.06	428.659	0.785779	91.3	0.31	0	0
18.4648	0.212981	0.212981	1	1	0	0	0	0	67.821	14.0915	1.33723	38.3144	628.693	0.666443	98.8	0.79	0	0
9.3346	0.190243	0.190243	0	0	0	0	0	0	12.684	14.6405	0	38.2532	416.062	0.683835	101.2	0.53	0	0
13.8715	0.085337	0.085337	0	0	0	0	0	0	13.279	18.6836	0	37.7469	537.394	0.701608	94.4	0.77	0	0
9.6543	0.289009	0.289009	1	1	0	0	0	0	11.021	13.2202	0	42.1032	460.177	0.855588	98.5	0.68	0	0
13.9624	0.416198	0.416198	1	1	0	0	0	0	22.403	13.7169	0	38.2638	514.867	0.51838	99.6	0.74	0	0
11.8339	0.158283	0.158283	0	0	0	0	0	0	10.453	15.5075	0	37.4824	456.115	0.619251	102.3	0.56	0	0
6.23667	0.0533988	0.0533988	0	0	0	0	0	0	6.093	17.7253	61.5063	33.1773	409.248	1.09274	92.5	0.38	0	0
4.69376	0	0	0	0	0	0	0	0	5.241	20.3396	57.4074	39.4972	394.334	0.94533	101.1	0.43	0	0
11.1893	0.177916	0.177916	1	1	0	0	0	0	21.467	12.0371	15.1149	42.5429	785.562	0.621554	95.5	0.87	0	0
9.00873	0.0514761	0.0514761	0	0	0	0	0	0	13.054	11.6363	24.7596	39.5126	599.877	0.703021	92.4	0.71	0	0
8.65585	0.0533077	0.0533077	0	0	0	0	0	0	6.227	13.2488	44.9649	37.0958	497.793	0.65972	87.3	0.66	0	0
5.50642	0.0535705	0.0535705	1	1	0	0	0	0	5.993	17.3869	63.2874	35.6454	440.913	0.657519	99.5	0.35	0	0
0	0	0	1	0	0	0	0	0	0.737	13.4328	100	38.324	484.582	0.959233	95.4	0.34	0	1
5.36829	0	0	1	0	0	0	0	0	4.005	16.0799	45.8252	39.4262	671.507	0.774894	92.3	0.57	0	0
8.61582	0.0833542	0	0	0	0	0	0	0	4.248	15.4896	53.8972	40.4804	556.671	0.892354	87.3	0.54	0	0
15.8269	0.133476	0	0	0	0	0	0	0	5.061	15.6688	38.1972	40.024	568.603	0.821614	92.7	0.64	0	0
8.99165	0	0	1	0	0	0	0	0	1.557	14.3866	0	39.5864	407.807	0.991862	98.7	0.42	0	0
5.03947	0	0	0	0	0	0	0	0	1.647	15.2398	52.2876	38.1794	476.506	0.707214	97.9	0.53	0	0
5.40735	0	0	0	0	0	0	0	0	1.387	19.106	58.6735	38.4436	415.271	0.792812	101.6	0.36	0	0
9.6359	0.0586545	0	0	0	0	0	0	0	5.905	14.9026	0	36.5543	508.986	0.529654	94	0.62	0	0
2.72109	0	0	1	0	0	0	0	0	0.294	24.4898	95.4023	42.9293	467.616	1.06045	100.1	0.14	0	1
3.10735	0	0	1	0	0	0	0	0	0.354	28.5311	98.0392	33.8109	314.921	0.55814	89.4	0.13	0	1
5.96798	0	0	0	0	0	0	0	0	1.374	17.8312	48.6487	41.9228	473.773	1.21556	91.1	0.37	0	0
8.44278	0	0	0	0	0	0	0	0	1.066	16.4165	76.0684	39.6739	530.093	1.06312	92.3	0.28	0	1
3.20341	0	0	0	0	0	0	0	0	8.21	11.1693	32.0652	35.8788	510.052	0.91277	95.2	0.49	0	0
7.0243	0.170126	0	0	0	0	0	0	0	4.157	13.1585	55.0082	44.2635	617.13	0.776644	99	0.64	0	0
5.91946	0.057107	0	0	0	0	0	0	0	6.183	9.17031	52.855	38.9388	593.473	0.572395	94	0.64	0	0
5.98015	0	0	0	0	0	0	0	0	3.729	15.1247	35.0453	38.9519	632.042	0.80829	101	0.57	0	0
3.1746	0.202511	0	0	0	0	0	0	0	1.323	22.6001	76.087	36.6134	477.924	1.15468	92	0.29	0	0
4.93716	0.097012	0	0	0	0	0	0	0	3.342	15.6493	36.4865	40.8907	446.9	1.20963	89.6	0.51	0	0
1.30183	0	0	0	0	0	0	0	0	2.074	13.9344	86.8613	38.5425	497.055	1.37992	95	0.26	0	0
3.50877	0	0	0	0	0	0	0	0	0.228	14.9123	91.3043	38.2979	704.55	0.707547	98.9	0.12	0	1
7.72947	0	0	0	0	0	0	0	0	0.207	25.6039	98.0583	24.1722	605.622	1.49425	87.7	0.14	0	1
0	0	0	1	0	0	0	0	0	0.137	18.2482	100	36.8932	444.373	1.18577	87.5	0.11	0	1
0	0	0	1	0	0	0	0	0	0.549	27.8688	100	31.3015	441.86	1.00796	79.4	0.27	0	1
5.55556	0	0	0	0	0	0	1	0	0.108	26.8518	0	41.9643	469.665	0.561798	85.5	0.14	0	1
3.0303	0	0	1	0	0	0	1	0	0.165	35.1515	97.1698	33.6245	451.782	0.747863	86.6	0.13	0	1
0	0	0	1	0	0	0	0	0	0.652	18.4049	100	31.1377	407.971	0.82713	93.1	0.15	0	1
33.4509	0.27075	0.27075	0	0	0	0	0	0	41.682	9.91315	0	37.8636	442.591	0.999115	97	0.83	0	0
39.4488	0.198676	0.198676	0	0	0	0	1	1	7.62	15.4856	4.17469	37.0022	460.579	0.936142	98.1	0.66	0	0
17.4923	0.224316	0.224316	0	0	0	0	0	0	12.394	11.32	0	37.1465	475.406	0.81883	93.9	0.53	0	0
29.1191	0.119696	0.119696	0	0	0	0	0	0	4.643	14.4303	0	32.7083	386.128	0.827848	97.1	0.56	0	0
31.8266	0.442413	0.442413	1	1	0	0	0	0	3.761	13.959	0	32.9901	470.588	0.949205	100.2	0.56	0	0
14.6453	0.185387	0.185387	1	1	0	0	0	0	14.503	13.4248	30.7032	33.2891	505.194	0.838041	94.2	0.41	0	0
11.975	0.344768	0.344768	1	1	0	0	0	0	5.286	12.1264	16.0243	32.8817	445.369	0.787197	98.4	0.42	0	0
37.4961	0.224027	0.224027	1	1	0	0	1	1	9.537	15.3927	0	33.2492	445.489	0.831287	90.8	0.53	0	0
31.9158	0.0369563	0.0369563	1	1	0	0	1	1	7.407	12.4747	0	34.7415	466.173	0.758964	82.5	0.67	0	0
26.3117	0.171527	0	0	0	1	0	0	0	1.296	21.6821	30.0797	35.7685	434.593	1.00425	92.6	0.26	0	0
13.5289	0	0	1	0	0	0	0	0	3.511	17.6018	0	31.35	400.376	0.993597	96.8	0.41	0	0
16.1148	0	0	0	0	0	0	1	0	0.906	21.0817	0	30.7618	455.111	1.04418	92.6	0.24	0	0
31.3043	0	0	0	0	0	0	0	0	0.23	17.3913	58.6207	47.7246	493.574	1.06982	94.2	0.23	0	0
29.0304	0	0	0	0	0	0	1	0	1.743	15.1463	27.7691	32.0392	332.156	0.967239	98	0.36	0	0
10.7172	0	0	0	0	1	0	1	0	2.426	11.2531	50.9804	30.1014	328.82	0.983069	87.4	0.32	0	0
10.7172	0	0	0	0	1	0	1	0	2.426	11.2531	50.9804	30.1014	328.82	0.983069	87.4	0.32	0	0
32.7375	0.201857	0	1	0	0	0	1	0	3.916	14.6578	13.0855	29.3742	406.231	0.896028	90.2	0.35	0	0
18.4891	0	0	1	0	0	0	0	0	1.509	14.778	0	33.6298	416.243	0.668084	79.1	0.42	0	0
26.0523	0	0	0	0	0	0	0	0	1.378	16.4732	0	27.7545	524.078	0.669376	79	0.35	0	0
6.31802	0.133761	0	1	0	0	0	0	0	3.308	8.01088	70.5765	25.9855	574.945	0.785131	86.7	0.35	0	0
20.7335	0	0	0	0	0	0	0	0	2.045	13.4963	36.7816	31.8223	414.603	0.633429	82	0.24	0	0
20.7823	0.0794092	0	0	0	0	0	0	0	2.531	12.8803	29.3774	35.7357	435.54	1.00778	94	0.51	0	0
11.6788	0	0	1	0	0	0	0	0	2.603	10.6031	55.5755	36.1241	504.766	0.840088	91.7	0.5	0	0
9.34891	0	0	1	0	0	0	0	0	0.599	20.3673	55.0388	33.3333	396.262	1.20833	86.1	0.2	0	0
12.0704	0.10533	0	1	0	0	0	0	0	2.444	15.1391	0	30.3966	436.497	0.827278	89.4	0.4	0	0
13.8686	0	0	0	0	1	0	0	0	0.548	14.5985	66.4894	31.672	512.077	0.719425	80.8	0.23	0	0
0	0	0	1	0	0	0	0	0	0.843	16.4887	85.6	31.1664	368.649	0.758054	81.4	0.15	0	0
1.90476	0	0	1	0	0	0	0	0	0.105	14.2857	80	31.746	275.259	0.413223	87.1	0.14	0	1
14.7295	0.0978857	0	1	0	0	0	0	0	0.998	12.3247	66.1728	31.4286	421.801	0.925926	93.3	0.33	0	0
20.7584	0.177282	0.177282	1	1	0	0	1	1	24.79	18.9633	30.2205	42.7237	455.235	0.837698	84.9	0.55	0	0
33.991	0.422454	0.422454	1	1	0	0	1	1	19.261	18.6024	0	41.8403	462.636	0.810457	95.2	0.69	0	0
17.2745	0.410279	0.410279	1	1	0	0	0	0	6.252	21.5131	39.3478	45.0459	449.722	0.708073	97.6	0.45	0	0
20.0903	0.0537837	0.0537837	1	1	0	0	0	0	4.43	21.6704	0	43.7649	469.397	0.867718	91.3	0.55	0	0
1.6645	0	0	1	0	1	0	0	0	3.845	9.64889	89.4737	45.6315	386.52	0.87823	87	0.31	0	0
5.62015	0	0	1	0	0	0	0	0	0.516	33.5271	93.8889	47.1204	370.01	0.835946	87.1	0.15	0	0
22.949	0	0	1	0	0	0	1	0	0.902	31.4856	54.8463	48.1551	374.213	0.892402	79.5	0.24	0	0
7.46407	0	0	1	0	0	0	0	0	2.157	26.7037	89.6262	40.4933	363.778	0.998737	84.9	0.26	0	0
11.1264	0	0	1	0	0	0	0	0	0.728	29.2582	88.9381	44.9248	376.094	0.995776	87.5	0.28	0	0
18.0767	0	0	1	0	0	0	0	0	1.903	23.752	57.8378	44.3865	441.172	0.84724	87.1	0.3	0	0
0	0	0	1	0	0	0	0	0	2.359	17.5074	98.0288	40.2899	477.549	0.775017	91.6	0.37	0	0
4.91973	0	0	0	0	0	0	0	0	1.931	21.5432	86.1224	37.5733	512.812	0.947098	88.7	0.36	0	0
16.8848	0.209446	0	1	0	0	0	0	0	2.369	23.8919	44.6362	35.3902	434.652	1.03908	85.5	0.29	0	0
1.0929	0	0	0	0	0	0	0	0	0.732	37.7049	97.2789	37.8166	383.431	0.860456	91.5	0.14	0	0
0	0	0	1	0	0	0	0	0	0.48	35	91.3043	44.6072	396.742	1.17647	89.6	0.19	0	0
4.22886	0	0	1	0	0	0	0	0	0.402	37.3134	97.1061	39.6088	381.487	0.8626	94.2	0.37	0	0
23.6631	0.239751	0.239751	1	1	0	0	0	0	24.422	19.1098	27.3192	42.8204	546.729	0.677103	89.6	0.58	0	0
3.04781	0.148588	0.148588	0	0	0	0	0	0	8.137	20.8431	73.7199	43.3208	474.384	0.718759	95	0.45	0	0
5.85635	0.143892	0.143892	1	1	0	0	0	0	10.86	11.8692	66.5397	45.7193	445.075	1.00061	92.9	0.31	0	0
3.70163	0.0892977	0.0892977	0	0	0	0	0	0	12.508	11.8884	59.7547	43.1522	494.819	0.835741	87.1	0.41	0	0
11.0363	0	0	0	0	0	0	0	0	1.93	16.7357	59.6667	47.7102	556.392	0.611522	94.6	0.47	0	0
7.95236	0.0698178	0	1	0	0	0	0	0	8.312	8.99904	19.053	47.1494	557.798	0.585985	94.4	0.58	0	0
0	0	0	0	0	0	0	0	0	0.959	32.7424	100	40.326	373.166	0.806643	89.4	0.18	0	0
1.37994	0	0	1	0	0	0	0	0	1.087	21.3432	92.7778	39.3857	408.458	0.802222	86.3	0.17	0	0
19.723	0.282374	0.282374	1	1	0	0	0	0	111.697	17.0103	2.18865	41.8763	564.178	0.950992	90.5	0.78	1	0
19.4724	0.235357	0.235357	1	1	0	0	0	0	68.23	15.7951	7.52253	42.5059	542.353	0.856177	89.8	0.92	0	0
20.9578	0.249403	0.249403	0	0	0	0	0	0	14.262	19.0156	14.6178	42.4136	393.149	0.74531	96.1	0.58	0	0
5.72503	0.118501	0.118501	0	0	0	0	0	0	9.572	20.2152	82.0042	41.9921	525.685	0.890869	91.7	0.66	0	0
8.49588	0.104621	0.104621	0	0	0	0	0	0	7.639	21.1677	81.728	44.6726	443.827	0.678367	94.2	0.57	0	0
8.41484	0	0	0	0	0	0	0	0	5.93	12.9848	75.1864	45.2876	438.425	0.858327	87	0.45	0	0
4.95447	0.0583771	0.0583771	1	1	0	0	0	0	9.224	16.7173	78.0132	41.4546	501.896	0.584356	96.3	0.63	0	0
2.85025	0.110059	0.110059	0	0	0	0	0	0	4.561	16.8603	100	41.8644	409.733	0.912171	89.5	0.33	0	0
7.64128	0.0555926	0.0555926	0	0	1	1	0	0	3.769	32.2632	85.6357	46.0783	409.855	0.837971	88.5	0.26	0	0
1.25414	0.0491159	0.0491159	0	0	1	1	0	0	5.741	22.4874	96.9133	41.1798	446.515	0.833912	95	0.57	0	0
3.56304	0.0489309	0.0489309	1	1	1	1	0	0	5.108	25.2937	94.7423	39.0333	532.503	0.75501	85.3	0.57	0	0
0	0.0853643	0.0853643	1	1	0	0	0	0	7.412	16.163	100	38.8633	467.142	0.589571	91.4	0.52	0	0
3.45873	0.112062	0.112062	0	0	1	1	0	0	5.609	27.5629	93.3123	47.351	600.183	0.717191	83.6	0.35	0	0
0	0.0598015	0.0598015	1	1	0	0	0	0	1.371	20.2042	100	42.9938	344.924	0.931414	91.8	0.28	0	0
0	0	0	1	1	0	0	0	0	5.207	20.5109	100	42.959	642.495	0.740319	88.3	0.51	0	0
0	0.121183	0	1	0	0	0	0	0	1.983	26.8785	100	43.364	396.972	0.723376	94.6	0.34	0	0
1.70118	0	0	1	0	0	0	0	0	1.352	19.6006	100	45.2753	617.273	0.959187	92.3	0.63	0	0
0	0	0	0	0	1	0	0	0	1.048	16.0305	100	46.071	544.714	0.69986	86.9	0.71	0	0
0	0	0	1	0	0	0	0	0	1.77	24.0678	100	46.9888	444.508	0.644528	86.4	0.4	0	0
1.5873	0	0	0	0	0	0	0	0	0.126	24.6032	100	35.6784	362.206	0.649351	77.7	0.3	0	1
27.2208	0	0	0	0	0	0	0	0	1.576	27.4746	26.8331	45.703	536.795	0.84368	87	0.38	0	0
0.994796	0	0	0	0	1	0	0	0	6.534	6.39731	99.5068	43.9616	379.976	0.675952	81.3	0.53	0	0
6.01336	0	0	1	0	0	0	0	0	0.449	16.7038	100	39.7719	567.777	0.890208	73.5	0.35	0	0
0	0	0	1	0	0	0	0	0	0.289	11.0727	98.9583	43.6893	559.005	0.882353	89.6	0.15	0	1
0	0	0	1	0	0	0	0	0	0.448	19.6429	100	33.3617	355.388	0.724638	89	0.22	0	0
33.9196	0	0	0	0	0	0	0	0	0.796	18.4673	74.3503	43.7642	497.217	1.19338	85.3	0.25	0	0
0	0	0	1	0	0	0	0	0	1.546	28.2665	100	38.5297	383.765	1.03741	88.6	0.28	0	0
16.7454	0.221431	0.221431	1	1	0	0	0	0	159.381	9.46913	19.3907	40.2955	658.88	0.710653	97.9	0.81	1	0
20.3595	0.196968	0.196968	0	0	0	0	0	0	35.718	18.9204	29.4342	41.3855	565.942	0.740422	96.5	0.66	0	0
6.02767	0.0640574	0.0640574	0	0	0	0	0	0	4.048	23.2213	47.5119	38.3681	487.427	1.02665	91.7	0.69	0	0
29.0908	0.189444	0.189444	0	0	0	0	1	1	13.891	20.1353	23.3107	40.395	555.818	0.767758	93	0.68	0	0
10.0113	0.192966	0.192966	0	0	0	0	0	0	25.761	13.1206	43.9841	42.381	536.952	1.02461	94.5	0.64	0	0
15.0971	0.162975	0.162975	0	0	0	0	0	0	63.085	16.6759	31.8053	41.746	523.485	0.763695	88.9	0.89	0	0
4.9512	0.130924	0.130924	0	0	0	0	0	0	5.635	22.0941	69.9057	44.9474	494.7	0.934896	99.1	0.62	0	0
14.8542	0.229983	0.229983	0	0	0	0	0	0	6.584	21.8408	52.3135	40.0208	534.237	0.766694	92.1	0.37	0	0
4.758	0	0	1	1	0	0	0	0	4.876	28.6915	76.8047	41.7082	486.925	1.23746	95.2	0.29	0	0
9.72856	0.20012	0.20012	0	0	0	0	0	0	4.163	18.6404	43.9938	37.8548	575.47	0.672403	96.1	0.94	0	0
12.6384	0.123871	0.123871	0	0	0	0	0	0	24.568	12.1703	51.4545	37.0282	590.788	0.613814	87.3	0.9	0	0
12.1978	0.163415	0.163415	0	0	0	0	0	0	16.339	12.2468	46.0189	38.8941	654.878	0.587738	97.9	0.74	0	0
11.3414	0.180549	0.180549	0	0	0	0	0	0	3.571	22.5147	64.6636	40.2959	517.064	0.969731	90.4	0.37	0	0
2.64296	0	0	1	1	0	0	0	0	4.162	21.9366	85.2106	37.5752	564.951	0.888922	90	0.4	0	0
15.7576	0.155063	0	0	0	0	0	0	0	7.095	11.3178	31.046	39.8889	704.64	0.694566	102.2	1.09	0	0
24.0182	0.212857	0	0	0	0	0	0	0	3.947	12.1611	34.3306	38.0815	741.446	0.842674	91.2	0.88	0	0
4.1762	0.0763767	0	0	0	0	0	0	0	3.496	15.3604	100	36.3415	596.559	0.932494	94.9	0.62	0	0
4.94186	0	0	0	0	0	0	0	0	1.72	16.2791	64.663	36.4617	579.399	0.774127	87.3	0.84	0	0
0.636943	0	0	1	0	0	0	0	0	0.785	32.6115	100	35.9307	447.128	0.964539	91.4	0.25	0	0
15.5544	0.0948857	0	0	0	0	0	0	0	1.993	26.6432	52.4887	35.7518	508.044	1.05051	97.2	0.35	0	0
1.02302	0	0	0	0	0	0	0	0	1.173	30.6905	93.8503	32.3779	548.181	0.874636	89.6	0.41	0	0
1.92813	0	0	1	0	0	0	0	0	2.282	24.1893	85.5946	35.4275	446.683	0.686995	90.3	0.34	0	0
0.951557	0	0	0	0	0	0	0	0	1.156	32.0069	95.3516	37.0273	421.737	0.748908	83.4	0.24	0	0
26.7505	0.132578	0.132578	0	0	0	0	0	0	41.73	21.0831	10.1475	42.3334	473.495	0.900115	94.8	0.59	0	0
10.3444	0.287179	0.287179	1	1	0	0	0	0	25.492	18.1782	28.9545	44.3584	459.91	0.891443	98.2	0.75	0	0
8.36251	0.126944	0.126944	1	1	0	0	0	0	34.559	16.2592	22.6899	40.8394	552.638	0.58485	91.8	0.69	0	0
9.68074	0.0999833	0.0999833	1	1	0	0	0	0	6.797	27.4092	32.9457	39.217	483.855	1.05039	89.9	0.36	0	0
23.2976	0.262989	0.262989	1	1	0	0	0	0	12.512	10.9815	0	39.9261	540.728	0.729913	94.8	0.9	0	0
8.97537	0.0693289	0.0693289	1	1	0	0	0	0	12.668	9.89896	42.5439	41.7651	599.379	0.643506	95.6	0.94	0	0
17.4004	0.143048	0.143048	1	1	0	0	0	0	21.988	20.4566	20.1896	42.0804	558.322	0.764144	92.2	0.65	0	0
9.97327	0.281601	0.281601	1	1	0	0	0	0	13.466	14.6294	0	42.7189	649.365	0.521113	101.5	0.92	0	0
7.76719	0.0941265	0.0941265	1	1	0	0	1	1	4.931	25.3296	89.5882	40.4972	483.967	0.814727	92.3	0.39	0	0
13.2964	0.158045	0.158045	0	0	0	0	0	0	5.054	12.4654	0	41.9853	479.258	0.784733	91.7	0.58	0	0
3.15952	0	0	1	1	0	0	0	0	3.893	26.0467	83.0409	40.1519	472.342	0.9367	90.7	0.38	0	0
13.5337	0.139967	0.139967	1	1	0	0	0	0	22.625	11.2309	22.641	40.1315	572.377	0.542905	93.7	0.91	0	0
8.64049	0.287166	0.287166	0	0	0	0	0	0	9.143	21.0325	32.5484	44.6353	466.515	0.694193	97.3	0.77	0	0
1.55752	0	0	1	0	0	0	0	0	2.825	21.3451	91.1765	34.0444	442.934	1.16711	92.1	0.21	0	0
6.88488	0	0	1	0	0	0	0	0	0.886	16.2528	87.5269	38.8408	566.815	0.847145	98.3	0.98	0	0
4.23077	0	0	1	0	0	0	0	0	0.52	26.7308	76.8293	38.8278	625.178	0.521135	94.2	0.14	0	0
7.592	0	0	1	0	0	0	0	0	3.451	10.0261	84.7494	42.8213	718.757	0.438597	95.9	0.52	0	0
8.58056	0.145751	0	0	0	0	0	0	0	2.191	8.21543	0	42.6975	497.937	0.718276	89.7	0.43	0	0
8.32527	0	0	1	0	0	0	0	0	1.033	14.908	0	35.2663	438.683	0.625326	76.9	0.18	0	0
23.9183	0.378405	0.378405	1	1	0	0	0	0	43.034	14.6791	0	44.8719	426.999	0.866467	93.6	0.86	0	0
16.6491	0.243888	0.243888	0	0	0	0	0	0	9.514	17.448	0	44.1992	486.531	0.884926	94.4	0.69	0	0
13.541	0.324435	0.324435	0	0	0	0	0	0	5.812	20.2168	0	44.1735	392.373	0.941261	98.6	0.58	0	0
17.4959	0.0741821	0.0741821	1	1	0	0	0	0	11.094	20.4976	19.0127	45.3178	418.039	0.913139	85.8	0.99	0	0
0	0.125881	0.125881	0	0	0	0	0	0	6.028	20.9522	0	47.0493	323.423	1.01796	93.5	0.45	0	0
12.3011	0	0	0	0	0	0	0	0	6.349	18.4911	0	40.4037	303.915	1.04938	84.2	0.41	0	0
8.51941	0.0577934	0.0577934	0	0	0	0	0	0	5.822	14.1017	43.2039	50.8886	305.945	0.775244	90.8	0.32	0	0
3.79589	0	0	0	0	0	0	0	0	1.607	13.379	68.8073	35.2639	379.566	0.862366	76.6	0.26	0	0
6.56934	0	0	1	0	0	0	0	0	0.274	21.5328	84	25.75	366.107	0.792752	84.2	0.13	0	0
1.96802	0	0	0	0	0	0	0	0	0.813	13.4071	75.4545	27.3381	412.615	0.593912	74.2	0.16	0	1
16.5047	0.286123	0	1	0	0	0	0	0	5.144	14.0163	0	45.8232	417.775	0.805607	94.1	0.55	0	0
9.42492	0	0	1	0	0	0	0	0	0.626	30.9904	50	31.4943	318.705	0.475737	79.7	0.24	0	0
3.0551	0	0	0	0	0	0	0	0	1.833	20.2946	80.3234	38.752	319.887	0.837247	80	0.21	0	0
5.42522	0	0	0	0	0	0	0	0	0.682	24.7801	71.4286	39.3319	392.168	1.39427	90.2	0.22	0	0
6.42606	0	0	0	0	0	0	0	0	1.136	22.1831	58.216	38.7272	369.415	1.07178	83.2	0.21	0	0
4.29829	0	0	0	0	0	0	0	0	1.931	19.1611	72.8658	42.6667	400.282	1.08853	82.8	0.19	0	0
26.4313	0.132345	0	1	0	0	0	0	0	2.096	12.7386	0	41.9138	498.585	0.719755	80.7	1.02	0	0
21.7542	0.17838	0	1	0	0	0	0	0	3.466	16.3301	0	47.6191	469.786	0.929272	79.3	0.82	0	0
27.2372	0.173762	0	1	0	0	0	0	0	5.118	11.0785	0	45.9388	458.002	0.651421	86.7	0.74	0	0
14.6201	0	0	1	0	0	0	0	0	2.264	16.7403	0	41.2268	431.676	0.862582	93.5	0.52	0	0
7.43034	0.82481	0	1	0	0	0	0	0	1.292	27.1672	70.9957	53.2603	227.622	1.23246	91.8	0.22	0	0
21.2176	0.218551	0.218551	1	1	0	0	0	0	60.563	15.5194	3.1881	43.6162	577.347	0.928096	87.2	0.84	0	0
8.54302	0.156212	0.156212	1	1	0	0	0	0	14.983	16.7256	63.3706	43.5526	536.634	0.556029	90	0.73	0	0
3.26935	0.100486	0.100486	1	1	0	0	0	0	8.075	19.9257	73.1214	47.6887	496.653	0.648805	87.8	0.88	0	0
12.2457	0.580585	0.580585	1	1	0	0	0	0	4.867	18.533	64.2927	44.9395	484.593	0.437917	89.7	0.55	0	0
8.78682	0.210217	0.210217	1	1	0	0	0	0	8.012	20.2696	68.1166	41.8526	520.924	0.643784	88.2	0.7	0	0
14.0857	0.107369	0.107369	0	0	0	0	0	0	7.284	20.8402	27.452	43.8331	468.141	0.897146	90.7	0.47	0	0
1.82872	0.0543715	0.0543715	1	1	0	0	0	0	4.484	22.859	97.0874	41.7085	424.682	0.896991	91.5	0.53	0	0
6.2593	0.0271113	0.0271113	1	1	0	0	0	0	8.739	23.2635	84.9561	43.4266	511.92	0.696638	85.1	0.55	0	0
0	0	0	0	0	0	0	0	0	2.313	20.6658	100	43.6573	500.02	0.486556	87.7	0.41	0	0
0	0.228284	0	1	0	0	0	0	0	1.98	26.6162	100	48.9206	419.709	0.739256	83.4	0.39	0	0
7.84463	0.532269	0	1	0	0	0	0	0	3.939	17.2887	72.6834	43.1528	543.965	0.609245	83.5	0.6	0	0
0.508259	0	0	1	0	0	0	0	0	0.787	11.1817	98.6667	33.4361	707.771	0.587851	90.5	0.57	0	0
4.0149	0	0	1	0	0	0	0	0	2.416	12.707	93.0189	42.989	547.469	0.459572	79.6	0.88	0	0
26.2062	0.075643	0	1	0	0	0	0	0	3.171	20.3406	0	41.3925	511.784	0.779463	80	0.6	0	0
3.93953	0.362647	0	1	0	0	0	0	0	2.183	11.4521	88.601	40.9707	493.414	0.859951	87.5	0.47	0	0
7.39827	0	0	1	0	0	0	0	0	3.244	17.8792	94.4582	45.4485	517.906	0.542969	80.9	0.7	0	0
11.7247	0	0	0	0	0	0	0	0	2.644	14.9017	59.854	43.2105	455.262	0.980285	79.2	0.42	0	0
4.89147	0.238575	0.238575	1	1	0	0	0	0	85.598	14.0774	79.9226	40.3294	573.536	0.766674	88.6	0.74	0	0
5.35859	0.131592	0.131592	0	0	0	0	0	0	24.652	20.262	76.9946	42.0485	456.423	1.04064	89.7	0.59	0	0
4.17302	0.150908	0.150908	0	0	0	0	0	0	13.108	21.8187	84.519	37.3685	391.465	1.12736	89.9	0.38	0	0
7.26417	0.236563	0.236563	0	0	0	0	0	0	5.947	22.3138	61.4486	37.9348	434.287	0.816977	93	0.38	0	0
1.78462	0.214159	0.214159	0	0	0	0	0	0	39.28	11.4842	66.5718	43.8078	445.731	1.14404	81.3	0.85	0	0
0	0.100383	0.100383	0	0	0	0	0	0	16.029	19.446	100	42.6698	440.491	0.78328	86.9	0.77	0	0
3.83923	0.156305	0.156305	0	0	0	0	0	0	6.668	21.6707	89.0688	40.474	383.736	0.695731	91.2	0.38	0	0
4.56686	0.047669	0.047669	0	0	0	0	0	0	4.883	23.6125	90.5625	33.5291	417.479	0.695433	88.3	0.44	0	0
5.32539	0.146824	0.146824	1	1	0	0	0	0	11.755	19.4641	83.2771	48.3309	485.276	1.02541	89.8	0.84	0	0
0	0	0	0	0	0	0	0	0	5.969	27.425	100	38.9561	372.855	0.821296	89.7	0.27	0	0
4.19299	0.989664	0.989664	1	1	1	1	0	0	5.223	17.9016	92.0403	38.7079	400.436	1.02231	88.4	0.54	0	0
0.758214	0	0	0	0	0	0	0	0	1.187	26.706	96.2963	35.2892	515.205	0.812802	84.9	0.24	0	0
0	0	0	1	0	0	0	0	0	2.535	14.2801	100	33.1644	266.57	1.14918	87.5	0.2	0	0
4.44793	0.121751	0	0	0	0	0	0	0	3.822	21.9257	93.8072	37.5121	482.884	0.724838	87.2	0.76	0	0
5.2142	0.0854701	0	0	0	0	0	0	0	3.548	17.531	75.1783	36.733	453.67	0.778846	86.6	0.48	0	0
10.9693	0	0	0	0	0	0	0	0	2.507	25.2094	74.0217	36.776	466.737	0.955305	88.3	0.27	0	0
0	0	0	0	0	0	0	0	0	1.746	25.6587	100	30.3649	393.698	0.744417	86.1	0.54	0	0
0	0	0	1	0	0	0	0	0	0.569	28.1195	100	37.3903	242.388	1.40335	90.1	0.17	0	0
0	0	0	1	0	0	0	0	0	1.331	34.3351	100	45.5679	336.921	0.907188	89.2	0.24	0	0
0	0.146767	0	1	0	0	0	0	0	4.115	21.6039	100	36.2862	341.475	0.974898	89.5	0.26	0	0
13.7657	0.181813	0.181813	0	0	0	0	0	0	50.96	15.6103	36.6104	45.721	482.882	0.807177	92.4	0.6	0	0
0.923324	0	0	1	1	0	0	0	0	4.982	16.2987	90.3879	34.1795	375.378	1.38436	101	0.24	0	0
1.66716	0.0952925	0.0952925	0	0	0	0	0	0	3.359	12.5633	99.4095	35.4888	431.123	1.09425	89.6	0.3	0	0
8.74088	0.538503	0.538503	0	0	0	0	0	0	6.441	20.9284	43.3129	41.7622	430.167	0.841951	92.7	0.58	0	0
2.4296	0.0659544	0.0659544	0	0	0	0	0	0	5.433	8.55881	34.0782	41.653	411.403	0.747395	87.4	0.37	0	0
3.34338	0	0	1	1	0	0	0	0	6.969	13.7035	82.9016	37.0447	436.048	0.828635	96.9	0.4	0	0
2.34169	0.245198	0.245198	0	0	1	1	0	0	3.032	20.3826	76.6432	39.6994	373.809	0.783599	90.6	0.38	0	0
4.03055	0	0	1	1	0	0	0	0	2.357	27.3229	96.8056	41.8214	345.452	0.812328	92	0.26	0	0
5.71462	0.208431	0.208431	1	1	0	0	0	0	8.487	22.0691	86.0129	44.7743	373.288	0.766625	93.2	0.38	0	0
2.88252	0.056035	0.056035	1	1	0	0	0	0	10.581	10.9819	86.7592	39.0883	447.455	0.828372	91.1	0.38	0	0
2.30256	0.066313	0.066313	1	1	0	0	0	0	4.647	11.7495	100	40.6255	409.289	0.868175	89.7	0.32	0	0
0.688705	0	0	1	0	0	0	0	0	0.726	18.8705	98.8095	31.4159	363.98	1.23762	94.3	0.14	0	0
1.66251	0	0	1	0	0	0	0	0	1.203	15.1288	42.3077	30.5955	489.409	1.46443	87.8	0.26	0	1
1.72786	0	0	1	0	0	0	0	0	0.463	29.3737	92.1739	43.494	389.38	0.927441	88.7	0.16	0	0
1.91083	0	0	0	0	0	0	0	0	1.099	21.838	93.9394	45.0801	272.8	1.67015	87.4	0.17	0	0
2.28137	0	0	1	0	0	0	0	0	0.789	21.2928	95.1654	41.0173	442.047	1.09108	85.1	0.23	0	0
1.90476	0	0	1	0	0	0	1	0	0.105	17.1429	0	43.9024	388.43	0.985222	92.6	0.13	0	1
5.66995	0	0	0	0	0	0	0	0	3.351	21.4861	85.7279	46.3265	416.162	0.714903	90.6	0.4	0	0
1.01818	0	0	1	0	0	0	0	0	1.375	17.7455	100	43.4333	291.019	1.00946	80.6	0.2	0	0
0.943396	0	0	0	0	1	0	0	0	2.226	13.0279	91.5354	35.7188	367.932	0.806032	87.3	0.19	0	0
0	0.131874	0	0	0	0	0	0	0	4.162	11.2206	84.4156	42.3275	397.048	0.824959	88.7	0.32	0	0
4.83051	0.564175	0	1	0	0	0	0	0	1.18	8.64407	95.8466	42.7944	373.711	1.45161	89.9	0.2	0	0
6.32091	0	0	0	0	1	0	0	0	0.617	22.0421	100	39.483	397.269	0.336512	67	0.1	0	0
1.10104	0	0	0	0	0	0	0	0	1.544	10.9456	89.8246	43.5963	387.242	0.916758	85.8	0.29	0	1
7.09091	0	0	1	0	0	0	0	0	0.55	12.9091	100	36.8421	354.354	0.68875	69.5	0.16	0	0
7.2314	0	0	0	0	0	0	0	0	2.42	27.2727	91.7778	33.7641	363.919	0.822035	88.3	0.24	0	0
1.06132	0	0	1	0	0	0	0	0	0.848	12.0283	95.9916	35.1812	302.153	0.71568	86.8	0.15	0	0
2.31363	0	0	1	0	1	0	0	0	0.389	20.0514	100	37.9104	296.887	0.973236	89.9	0.12	0	1
2.58086	0	0	0	0	0	0	0	0	3.061	13.1003	96.3768	40.3578	380.107	0.839944	89.4	0.22	0	0
19.7341	0.226696	0.226696	0	0	0	0	0	0	159.176	17.7263	0	41.2729	432.722	0.948003	99.8	0.71	1	0
17.6824	0.245362	0.245362	0	0	0	0	0	0	256.153	7.92417	20.2815	39.5025	549.502	0.632986	94	0.85	1	0
10.3087	0.204165	0.204165	0	0	0	0	0	0	19.954	20.9432	29.8503	42.4768	363.073	0.684713	97.1	0.54	0	0
21.8555	0.31383	0.31383	0	0	0	0	0	0	53.689	12.483	11.3694	40.1336	482.797	0.758672	94.3	0.68	0	0
11.6392	0.0639734	0.0639734	0	0	0	0	0	0	8.858	20.9754	57.0302	43.7832	395.43	0.874614	98.3	0.59	0	0
4.56044	0.215239	0.215239	0	0	0	0	0	0	18.2	19.9341	82.1855	45.5605	422.834	0.739499	97.2	0.53	0	0
7.04048	0.213555	0.213555	1	1	0	0	0	0	12.698	11.2537	67.4403	35.7234	481.397	0.262281	91	0.36	0	0
9.72135	0.039248	0.039248	0	0	0	0	0	0	7.931	13.504	45.4488	40.0716	497.234	0.509655	90.1	0.67	0	0
22.8104	0.40022	0.40022	0	0	0	0	0	0	5.252	21.706	43.776	43.3242	432.368	0.604938	93.4	0.57	0	0
0	0.053042	0.053042	0	0	0	0	0	0	10.227	26.3127	100	40.043	478.807	0.503356	93.2	0.66	0	0
4.34103	0.0820412	0.0820412	0	0	0	0	0	0	7.671	19.3847	83.7365	40.5234	556.135	1.04043	97.1	0.48	0	0
19.832	0.129366	0.129366	1	1	0	0	0	0	4.286	21.9785	52.3438	37.6273	530.573	0.513983	93	0.67	0	0
3.7993	0.0382482	0.0382482	1	1	0	0	0	0	15.924	12.6727	76.305	39.2315	564.584	0.479785	90.9	0.76	0	0
4.63737	0.143246	0.143246	1	1	0	0	0	0	37.435	7.32203	74.6091	38.429	546.779	0.51844	97.3	0.76	0	0
6.16117	0.122155	0.122155	0	0	0	0	0	0	14.916	12.5235	74.6971	39.1423	594.743	0.599022	93.6	0.81	0	0
6.82234	0.0276426	0.0276426	0	0	0	0	0	0	10.92	15.1007	100	38.8513	816.928	0.600346	92.9	0.72	0	0
12.0567	0.0333267	0.0333267	1	1	0	0	0	0	6.204	10.1547	51.898	37.9426	537.332	0.577151	91.3	0.69	0	0
2.68721	0.100793	0.100793	0	0	0	0	0	0	8.894	21.8012	87.8914	36.6171	540.916	0.512511	91.4	0.58	0	0
4.61933	0.0418113	0.0418113	0	0	0	0	0	0	4.676	23.6099	81.5206	41.2061	312.345	1.11873	101.1	0.27	0	0
4.23442	0.0968554	0.0968554	0	0	0	0	0	0	18.019	10.9329	75.6661	37.3565	508.203	0.593111	91.3	0.61	0	0
11.9417	0.0448149	0.0448149	0	0	0	0	0	0	6.381	21.1409	63.5033	38.1691	449.96	0.715329	87.7	0.44	0	0
1.47704	0.113977	0.113977	0	0	0	0	0	0	34.19	9.2103	86.5426	34.7632	486.865	0.540622	93.5	0.52	0	0
4.83322	0	0	1	0	0	0	0	0	7.345	10.6875	77.1683	36.6213	517.713	0.681709	88.1	0.72	0	0
3.29678	0.0469616	0	0	0	0	0	0	0	14.226	7.26135	68.2841	37.618	637.233	0.579564	89	0.83	0	0
2.00385	0	0	1	0	0	0	0	0	11.428	9.52923	100	39.9263	469.327	0.42014	85	1.49	0	0
3.14727	0.0848536	0	0	0	0	0	0	0	3.368	12.7672	84.0722	40.9001	456.228	0.51139	88.1	0.42	0	0
24.4039	0.0866426	0.0866426	1	1	0	0	1	1	21.054	12.9097	40.1371	41.1624	428.149	0.607419	87.7	0.45	0	0
9.3622	0.132044	0.132044	1	1	1	1	0	0	6.836	22.2791	75.2561	46.2447	431.883	0.765703	98.1	0.64	0	0
22.399	0	0	1	0	0	0	0	0	0.817	21.6646	0	37.337	505.16	0.585651	73.5	1.49	0	0
5.40422	0.0868282	0	1	0	0	0	0	0	2.276	26.5817	66.0598	50.3286	390.555	0.635804	91.1	0.41	0	0
16.4535	0.325968	0.325968	0	0	0	0	0	0	73.182	10.3851	8.61577	41.9856	470.098	0.773486	96.1	0.58	0	0
27.6379	0.156249	0.156249	1	1	0	0	0	0	38.212	18.8501	11.5522	43.6281	415.126	0.718382	87.4	0.53	0	0
25.355	0.160117	0.160117	1	1	1	1	0	0	19.649	17.263	7.96897	42.5987	458.422	0.529372	91.4	0.57	0	0
27.1547	0.334504	0.334504	0	0	0	0	0	0	11.556	8.40256	0	39.2204	451.863	0.491632	95.1	0.62	0	0
3.98058	0	0	1	1	0	0	0	0	4.12	28.6651	85.9389	42.7751	361.515	0.97707	90.4	0.27	0	0
0.957069	0.0741345	0.0741345	1	1	0	0	0	0	7.314	10.9106	100	44.9038	393.045	0.581975	95.3	0.49	0	0
1.34747	0.163666	0.163666	0	0	0	0	0	0	10.093	11.3346	90.4875	36.479	427.719	0.904326	86	0.2	0	0
0	0.124696	0.124696	1	1	0	0	0	0	4.106	23.624	100	39.5025	395.061	0.767686	85.5	0.25	0	0
5.73435	0.13206	0.13206	1	1	0	0	1	1	5.127	24.9074	82.4972	38.3362	363.645	0.95184	91	0.25	0	0
2.1088	0	0	0	0	0	0	0	0	4.173	19.746	96.6224	37.9162	395.436	0.880436	87.9	0.34	0	0
24.899	0.044825	0	1	0	0	0	0	0	5.94	11.1784	10.625	42.7142	575.447	0.645503	91.1	0.68	0	0
14.0382	0.258031	0	1	0	0	0	0	0	3.982	9.01557	24.2857	38.8571	517.3	0.80714	93.6	0.65	0	0
4.78469	0	0	1	0	0	0	0	0	1.254	22.3285	81.5385	40.5261	371.066	0.670986	83.9	0.28	0	0
4.39153	0.126103	0	1	0	0	0	0	0	1.89	22.1693	93.9274	44.2928	431.195	0.392499	83.3	0.41	0	0
4.06897	0	0	1	0	0	0	0	0	1.45	26.3448	96.5116	48.5495	372.619	0.550303	84.5	0.4	0	0
0	0	0	1	0	0	0	0	0	0.736	12.3641	100	23.6295	389.826	0.673401	80.6	0.1	0	0
3.19328	0.272703	0	1	0	0	0	0	0	1.785	16.7507	90.411	43.1346	469.567	0.630078	79.8	0.44	0	0
2.89932	0.161486	0	1	0	0	0	1	0	7.519	14.3503	70.5795	39.1292	411.989	0.723419	92.1	0.28	0	0
17.034	0.279419	0.279419	1	1	0	0	0	0	106.311	15.5271	10.2231	41.6692	535.114	0.641774	92.2	0.7	0	0
9.22806	0.139686	0.139686	0	0	0	0	0	0	19.289	22.2199	62.3529	39.9737	421.617	0.873717	89	0.52	0	0
6.81095	0.361328	0.361328	1	1	0	0	0	0	4.713	25.0584	46.1117	45.851	403.815	0.860421	99.8	0.46	0	0
7.04831	0.167051	0.167051	1	1	0	0	0	0	5.817	25.5974	88.2104	44.3378	347.474	0.752925	92.2	0.49	0	0
2.65336	0.201248	0.201248	1	1	0	0	0	0	4.108	9.76144	92.5719	42.6958	349.595	0.736299	96.2	0.39	0	0
0.921258	0.107875	0.107875	1	1	0	0	0	0	21.818	11.2384	90.1356	41.3087	490.507	0.745046	93.1	0.46	0	0
6.0466	0.131523	0.131523	1	1	0	0	0	0	11.031	9.91751	74.0052	38.4591	451.723	0.729843	87.9	0.36	0	0
12.5838	0.111342	0.111342	1	1	0	0	0	0	8.503	13.654	58.7673	39.4072	450.25	0.826089	93.4	0.48	0	0
8.6119	0.0500952	0.0500952	1	1	0	0	0	0	5.295	19.6223	82.2426	42.1126	407.051	0.536006	90.7	0.49	0	0
1.35839	0.117137	0.117137	1	1	0	0	0	0	4.417	10.5275	96.8217	41.6821	386.796	0.786061	91.7	0.28	0	0
2.6793	0.0598982	0.0598982	1	1	0	0	0	0	19.744	10.3475	83.0418	38.0536	433.71	0.685838	89.9	0.43	0	0
2.73973	0.13054	0.13054	1	1	0	0	0	0	3.431	11.3669	95.7554	44.9399	457.269	0.586401	92.1	0.38	0	0
7.34774	0.160823	0.160823	1	1	0	0	0	0	26.879	12.4149	88.5491	44.2202	348.034	0.727364	89	0.3	0	0
5.9442	0.0701361	0.0701361	1	1	0	0	0	0	14.838	6.40922	61.7517	41.7017	503.125	0.689186	95.8	0.72	0	0
0	0.157778	0	0	0	0	0	0	0	1.628	15.0491	100	46.0256	365.858	0.813871	91.8	0.27	0	0
3.49971	0	0	1	0	0	0	0	0	1.743	13.1383	60.6195	36.6929	290.814	0.962963	93.9	0.23	0	0
0.203666	0	0	1	0	0	0	0	0	1.964	16.7006	99.2551	40.5514	347.988	0.589391	91.7	0.39	0	0
0.75246	0	0	1	0	0	0	0	0	5.183	10.3608	100	42.7229	382.793	0.627589	88.5	0.53	0	0
0	0	0	1	0	0	0	0	0	1.537	10.8653	100	38.3231	365.195	1.23343	84.9	0.27	0	0
0	0	0	1	0	0	0	0	0	6.794	8.43391	100	41.2869	466.72	0.739504	97	1.02	0	0
0	0.215831	0	1	0	0	0	0	0	5.695	12.6602	100	40.5291	568.302	0.550868	88.7	0.95	0	0
0	0	0	1	0	0	0	0	0	0.905	13.1492	96.9231	42.5084	408.08	0.809138	86.6	0.23	0	0
0.728676	0	0	1	0	0	0	0	0	2.333	11.7017	98.3287	39.114	460.795	0.733249	84.1	0.23	0	0
0	0	0	1	0	0	0	0	0	0.25	13.2	100	29.4271	420.261	0.489596	83.3	0.15	0	1
0	0	0	1	0	0	0	0	0	2.064	12.6454	100	35.9917	401.925	0.634371	85	0.23	0	0
0	0	0	1	0	0	0	0	0	2.124	8.56874	100	31.4941	660.141	0.485594	87.7	0.38	0	1
0.801326	0	0	1	0	0	0	0	0	3.619	11.8265	97.1519	36.339	387.607	0.728534	85.2	0.33	0	1
2.25638	0	0	1	0	0	0	0	0	4.033	8.55443	93.8461	41.0687	373.847	0.675275	86.6	0.37	0	0
1.58287	0	0	1	0	0	0	0	0	2.148	9.96276	100	46.3849	580.598	0.456498	75.7	0.77	0	0
9.1744	0.0575374	0	1	0	0	0	0	0	10.78	8.86828	99.0094	40.4104	466.282	0.566955	89	0.58	0	0
0	0	0	1	0	0	0	0	0	1.917	19.4053	100	38.6933	386.319	0.601956	89.4	0.32	0	0
0	0	0	1	0	0	0	0	0	4.785	13.1035	100	32.5525	380.483	0.724556	88.4	0.21	0	0
2.05162	0.142572	0	1	0	0	0	0	0	3.022	11.7803	88.404	33.1719	464.436	0.724171	87	0.3	0	0
0	0	0	1	0	0	0	0	0	2.118	16.1945	100	44.5746	492.033	0.690706	89.9	0.3	0	0
2.24525	0	0	1	0	0	0	0	0	0.579	11.7444	99.4709	36.7428	252.991	0.526103	87	0.21	0	0
9.83957	0	0	1	0	0	0	0	0	1.87	10.8021	69.4118	41.9749	401.249	0.773994	93.8	0.39	0	0
0	0.171497	0	1	0	0	0	0	0	1.742	11.4811	96.8876	40.2369	417.069	0.810654	88.4	0.25	0	0
0	0	0	1	0	0	0	0	0	1.2	15.1667	100	39.5648	358.2	0.957156	86.2	0.16	0	0
3.06122	0	0	1	0	0	0	0	0	0.49	11.2245	63.5965	36.2101	336.637	0.338696	77.8	0.17	0	1
57.9812	0	0	1	0	1	0	0	0	0.426	16.9014	0	41.4438	425.215	1.39832	89.9	0.19	0	1
0	0	0	1	0	0	0	0	0	0.28	15.7143	100	34.9776	382.54	0.886263	92.4	0.19	0	1
12.4481	0	0	1	0	0	0	0	0	0.723	12.3098	73.0871	38.3803	337.941	0.758018	83.6	0.14	0	1
12.0968	0	0	0	0	0	0	0	0	0.62	13.0645	79.558	47.6961	309.834	0.767494	84.8	0.15	0	1
0	0	0	1	0	0	0	0	0	3.847	11.1516	100	41.9064	492.629	0.691953	85.9	0.25	0	0
8.35127	0	0	1	0	0	0	0	0	2.323	11.752	62.7981	46.0495	366.947	0.279188	86.9	0.76	0	0
6.77191	0.176191	0.176191	0	0	0	0	0	0	71.516	14.4555	91.8115	42.7859	481.226	0.648136	93.8	0.93	0	0
16.8253	0.229162	0.229162	0	0	0	0	0	0	18.811	18.9889	26.1357	44.1564	346.642	0.859624	94.9	0.64	0	0
7.96876	0.155829	0.155829	0	0	0	0	0	0	11.269	20.5342	80.1856	43.2204	404.22	0.734022	89.5	0.51	0	0
6.72885	0.156568	0.156568	0	0	0	0	0	0	9.006	23.451	87.9946	41.8135	480.766	0.743116	91	0.42	0	0
5.95881	0.0463596	0.0463596	0	0	0	0	0	0	11.848	23.2191	70.7428	42.2418	448.536	0.634211	92.5	0.34	0	0
2.26261	0.0438712	0.0438712	0	0	0	0	0	0	5.392	27.7077	96.9911	42.0813	433.016	0.728049	95.7	0.44	0	0
8.96901	0	0	0	0	0	0	0	0	3.356	18.6532	50.2473	39.2102	428.486	0.955875	94.6	0.47	0	0
7.34529	0	0	1	1	0	0	0	0	3.458	27.4147	83.1776	33.9596	401.928	0.633333	94.3	0.27	0	0
5.29429	0	0	0	0	0	0	0	0	3.381	26.9743	100	40.8609	409.764	0.984654	88.7	0.29	0	0
3.11267	0.117612	0.117612	1	1	0	0	0	0	4.562	22.7751	100	40.5867	379.116	0.759053	87.3	0.39	0	0
12.6653	0.0923247	0.0923247	0	0	0	0	0	0	8.014	24.2076	61.7635	42.6082	355.852	0.70028	88.9	0.43	0	0
5.9464	0.13698	0.13698	0	0	0	0	0	0	4.776	29.7948	74.5735	41.2315	366.049	1.02661	91.3	0.28	0	0
4.52984	1.10567	1.10567	0	0	0	0	0	0	4.658	22.0481	91.6936	43.9064	403.441	0.721554	94.6	0.51	0	0
17.3998	0.115835	0.115835	0	0	0	0	0	0	4.092	27.6149	47.5497	41.7661	355.898	0.724686	91.7	0.32	0	0
2.19479	0	0	0	0	0	0	0	0	0.729	13.1687	100	20.6497	248.165	0.312744	88.4	0.1	0	1
7.63283	0	0	1	0	0	0	0	0	4.009	17.7351	58.3888	43.5692	400.151	0.806962	89.7	0.62	0	0
0.981405	0	0	1	0	0	0	0	0	1.936	18.3884	100	35.6153	406.647	1.03656	88.9	0.34	0	0
2.56537	0.108354	0	1	0	0	0	0	0	2.027	28.1204	96.8701	38.3492	421.134	0.93573	85.1	0.37	0	0
26.5267	0.315805	0.315805	1	1	0	0	0	0	57.968	15.6034	19.6516	39.4558	459.778	0.588639	92.1	0.65	0	0
9.30293	0.198518	0.198518	1	1	0	0	0	0	23.025	20.9902	30.0522	40.1666	373.859	0.80684	90.6	0.52	0	0
10.4525	0.169948	0.169948	1	1	0	0	0	0	18.742	21.7479	36.3128	44.8815	553.382	0.944024	91.8	0.51	0	0
9.50438	0.191308	0.191308	1	1	0	0	0	0	8.333	23.665	75.4346	42.65	414.446	1.0034	96.3	0.38	0	0
4.83587	0.115	0.115	0	0	0	0	0	0	6.824	22.7726	58.3156	37.8716	453.185	0.59516	92.4	0.36	0	0
12.9678	0.148087	0.148087	0	0	0	0	0	0	7.989	22.3182	55.068	42.152	411.678	0.605528	93.3	0.5	0	0
3.17975	0.0877039	0.0877039	1	1	0	0	0	0	3.082	26.0545	93.3468	36.5898	338.662	1.01253	93.9	0.27	0	0
8.40762	0.0564048	0.0564048	0	0	0	0	0	0	4.936	20.8671	72.9927	32.9764	480.501	0.787452	91.7	0.36	0	0
7.4524	0.337183	0.337183	1	1	0	0	0	0	3.046	26.9862	53.2646	35.472	358.685	0.755073	94.9	0.33	0	0
8.16708	0	0	0	0	0	0	0	0	3.208	18.8591	0	40.4879	398.847	0.695994	89.7	0.43	0	0
3.88889	0	0	0	0	0	0	0	0	1.44	28.125	66.2857	36.9012	365.766	0.642774	92	0.25	0	0
0.964067	0	0	1	0	0	0	0	0	6.846	10.371	95.856	35.1066	442.529	0.811181	89.3	0.51	0	0
3.80687	0	0	0	0	0	0	0	0	1.077	20.3343	94.1828	31.829	454.419	0.661886	91.4	0.24	0	0
6.68586	0.175423	0	0	0	0	0	0	0	3.126	17.6903	75.4277	40.603	469.734	0.519401	90.9	0.55	0	0
0	0	0	0	0	0	0	0	0	2.683	16.0641	100	35.1582	550.295	0.540995	84.8	0.45	0	0
1.44928	0	0	1	0	0	0	0	0	0.138	38.4058	99.3056	37.1429	504.7	1.03806	72.9	0.15	0	1
20.6304	0	0	0	0	0	0	0	0	0.698	23.4957	91.5179	39.2174	454.337	0.902749	68.8	0.83	0	0
0	0	0	1	0	0	0	0	0	2.585	19.381	100	36.1118	504.741	0.528501	90.1	0.37	0	0
9.9889	0	0	0	0	0	0	0	0	1.802	18.4795	82.9327	34.0659	467.147	0.69242	89.2	0.28	0	0
4.91525	0	0	0	0	0	0	0	0	2.36	22.5	79.0456	42.8352	403.457	0.794006	86.9	0.4	0	0
0	0	0	1	0	0	0	0	0	0.333	25.8258	100	30.3896	369.407	0.30581	82.5	0.19	0	1
0	0	0	1	0	0	0	0	0	0.501	25.1497	100	36.8132	364.883	0.679432	77.8	0.19	0	1
0	0	0	1	0	0	0	0	0	0.812	30.665	100	35.9541	355.622	0.631114	91	0.15	0	0
0.165494	0.134898	0	0	0	0	0	0	0	2.417	10.7158	61.137	37.0031	367.445	0.576369	85.3	0.24	0	0
1.93705	0	0	1	0	0	0	0	0	0.826	15.7385	96.0289	34.8155	332.719	0.513479	85.8	0.15	0	0
0	0	0	0	0	0	0	0	0	0.797	11.7942	97.6744	37.4187	318.885	0.594354	79.1	0.13	0	0
27.561	0.273134	0.273134	1	1	0	0	0	0	69.7	17.0732	32.1938	41.0193	458.42	0.718111	90.4	0.72	0	0
16.6169	0.217332	0.217332	1	1	0	0	0	0	16.736	13.3305	40.4677	40.6627	361.635	0.99057	92	0.48	0	0
1.7678	0.153174	0.153174	1	1	0	0	0	0	4.186	11.5385	93.0386	37.4106	439.811	0.753935	98.3	0.4	0	0
0	0.0785978	0.0785978	1	1	0	0	0	0	4.745	11.0643	100	39.4207	303.989	0.780557	90.4	0.36	0	0
0	0.100241	0.100241	1	1	0	0	0	0	11.244	10.8502	100	39.5733	379.652	0.913714	89.2	0.42	0	0
1.118	0.0819975	0.0819975	1	1	0	0	0	0	11.449	10.1494	96.8011	36.4841	430.868	0.6967	94.7	0.41	0	0
0.811993	0.110412	0.110412	1	1	0	0	0	0	3.202	9.58776	93.323	32.7077	493.653	0.916878	97.4	0.28	0	0
0	0	0	1	1	0	0	0	0	3.855	10.6615	100	38.083	294.679	0.680831	95.8	0.3	0	0
21.7336	0.132378	0.132378	1	1	0	0	0	0	11.756	18.5948	54.1096	40.3596	493.995	0.85801	93.4	0.5	0	0
1.14843	0	0	1	1	0	0	0	0	9.23	11.1159	95.5556	40.2655	555.677	0.709431	91.1	0.39	0	0
1.50165	0.0456392	0.0456392	1	1	0	0	0	0	8.191	10.6336	94.8639	35.3382	323.28	0.82998	88	0.3	0	0
5.05234	0.0452373	0.0452373	1	1	0	0	0	0	12.133	10.6239	92.4849	39.6497	348.244	0.612529	91.5	0.58	0	0
4.50161	0.0602337	0.0602337	1	1	0	0	0	0	3.11	10.836	92.0185	39.968	372.756	0.824993	92.3	0.44	0	0
1.44643	0.0924855	0.0924855	0	0	0	0	0	0	7.121	11.2484	100	40.9279	387.505	0.820445	96.9	0.31	0	0
1.24815	0.0553955	0.0553955	1	1	0	0	0	0	7.451	10.8039	100	34.6984	429.989	1.00452	87.4	0.37	0	0
1.26855	0.16072	0.16072	1	1	0	0	0	0	8.356	9.41838	95.8025	40.8342	311.634	0.967846	94.3	0.27	0	0
2.5	0	0	1	1	0	0	0	0	5.84	9.00685	100	34.9318	445.598	0.968899	92.3	0.33	0	0
1.70334	0.183621	0.183621	0	0	0	0	0	0	4.227	13.0116	97.6263	41.0453	333.775	0.753012	90.8	0.38	0	0
0	0	0	1	0	0	0	0	0	0.098	16.3265	100	25.3521	381.485	0	82.4	0.05	0	1
0	0	0	1	0	0	0	0	0	0.131	13.7405	100	28.3019	274.323	0.326797	73.1	0.06	0	1
2.21574	0	0	1	0	0	0	0	0	5.145	11.6229	95.3211	38.4501	525.875	1.01701	91.4	0.33	0	0
0	0	0	1	0	0	0	0	0	2.116	8.83743	100	29.96	358.879	0.825361	88.7	0.19	0	0
0.894632	0	0	1	0	0	0	0	0	2.012	10.9344	97.0451	36.0038	335.412	0.855351	87.3	0.27	0	0
2.61833	0	0	1	0	0	0	0	0	3.972	10.0453	91.36	36.3553	347.855	0.736297	89.2	0.32	0	0
2.75229	0	0	1	0	0	0	0	0	1.199	9.09091	89.1626	32.5209	462.725	0.897666	84.6	0.48	0	0
0	0	0	1	0	0	0	0	0	1.698	9.89399	100	33.6298	284.768	1.03258	88	0.19	0	0
0	0	0	1	0	0	0	0	0	1.189	14.4659	100	31.1339	262.502	0.798176	87.6	0.17	0	0
1.64512	0	0	1	0	0	0	0	0	2.553	10.615	100	38.1566	304.078	1.23252	88.7	0.29	0	0
0	0	0	1	0	0	0	0	0	1.375	11.1273	100	24.4136	428.221	1.11421	94.6	0.22	0	0
1.08617	0	0	1	0	0	0	0	0	1.381	9.99276	96.5035	23.3952	376.859	0.882641	93.4	0.27	0	0
1.22133	0.143513	0	1	0	0	0	0	0	3.357	9.74084	97.8873	35.1203	362.389	0.666768	96	0.25	0	0
0	0	0	1	0	0	0	0	0	0.434	13.5945	100	30.2905	187.849	1.26874	90.5	0.08	0	1
0	0	0	0	0	0	0	0	0	0.493	10.3448	98.5611	31.1295	283.21	0.829875	91.9	0.11	0	1
0	0	0	1	0	0	0	0	0	2.632	9.68845	100	37.5223	279.805	1.00128	92.7	0.16	0	0
1.37987	0	0	1	0	0	0	0	0	1.232	11.2013	100	38.3993	470.797	0.614162	88.5	0.18	0	0
0	0	0	1	0	0	0	0	0	1.95	11.8461	100	27.0465	375.778	0.890519	89.2	0.18	0	0
0	0.163052	0	1	0	0	0	0	0	2.98	8.85906	98.5089	38.1777	219.71	0.893536	88.2	0.23	0	0
0	0	0	0	0	0	0	0	0	1.631	11.3427	100	26.1364	215.378	0.839251	94.6	0.17	0	0
0	0	0	1	0	0	0	0	0	1.443	9.63271	100	30.6878	151.363	1.027	88.5	0.13	0	0
0	0	0	1	0	0	0	0	0	1.942	8.75386	100	28.3967	397.434	0.892857	92.3	0.17	0	0
0.295159	0.594707	0	0	0	1	0	0	0	1.694	9.50413	100	30.132	392.414	0.934278	88.8	0.17	0	0
0	0	0	1	0	0	0	0	0	1.536	11.3281	100	24.1983	366.774	0.757002	92.8	0.15	0	0
7.88056	0.220496	0.220496	0	0	0	0	0	0	103.546	6.94474	7.75166	35.6852	395.816	0.726441	91.8	0.77	0	0
10.052	0.106013	0.106013	1	1	0	0	0	0	27.487	5.75909	0	38.8242	425.112	0.626716	90.2	0.64	0	0
2.81875	0.13356	0.13356	1	1	0	0	0	0	12.204	7.07965	96.6114	36.7468	301.481	0.758533	92.3	0.5	0	0
9.79528	0.206044	0.206044	1	1	0	0	0	0	17.927	5.58933	58.6826	35.474	252.334	0.834291	96.9	0.43	0	0
19.4985	0.230103	0.230103	1	1	0	0	0	0	17.827	10.5682	0	37.0036	389.393	0.774668	89.4	0.54	0	0
8.12874	0.321244	0.321244	1	1	0	0	0	0	35.762	6.88999	49.6837	36.5575	277.289	0.792575	86.9	0.49	0	0
0	0.181541	0.181541	1	1	0	0	0	0	7.55	13.7616	91.2942	33.965	255.37	0.811546	90.3	0.32	0	0
17.6515	1.09928	0	1	0	0	0	0	0	5.365	11.165	44.8925	37.7203	345.401	0.597897	88.5	0.61	0	0
0	0	0	0	0	0	0	0	0	0.299	10.0334	100	24.3363	165.737	0.332779	70.3	0.12	0	1
1.57303	0	0	0	0	0	0	0	0	0.445	5.39326	98.7805	31.7181	213.63	0.983146	87.9	0.15	0	0
